# Supplementary material for: Relative transmissibility of shigellosis among different age groups: A modeling study in Hubei Province, China
Source: PLoS Negl Trop Dis. 2021 Jun 10;15(6):e0009501. doi: 10.1371/journal.pntd.0009501 (PMC8219151; doi:10.1371/journal.pntd.0009501)
Supplement: S1 Table — (XLSX) [file pntd.0009501.s006.xlsx]

## Sheet: Sheet1
S1 Table. The value of βij in each year and R2 in 4 stages in Hubei Province.
Year	Times	β11=0	β22=0	β33=0	β44=0	β12=0	β13=0	β14=0	β21=0	β23=0	β24=0	β31=0	β32=0	β34=0	β41=0	β42=0	β43=0	<6		6-24		25-59		≥60		N
																		R2	P	R2	P	R2	P	R2	P
2005	1	2.20368e-09	3.99023e-10	1.23932e-08	1.34139e-16	5.53598e-09	3.08656e-13	1.91917e-10	8.51524e-10	6.14667e-16	3.28495e-09	1.51453e-10	7.16563e-09	1.9925e-09	8.50052e-10	9.01885e-10	5.22579e-16
	2	6.01326e-09	8.87592e-13	7.10424e-11	1.41287e-08	6.92012e-13	4.68393e-09	1.81427e-09	9.32405e-09	6.19736e-10	1.13993e-08	9.14309e-09	8.7286e-09	3.57641e-09	7.29795e-09	6.43976e-09	4.07535e-14
	3	1.71683e-09	1.50027e-09	4.1216e-15	2.52914e-09	3.98361e-09	8.43132e-09	8.50568e-10	1.80214e-09	1.56489e-14	1.22142e-09	1.59135e-08	8.9673e-10	4.91744e-09	1.53929e-09	1.10083e-08	1.76756e-09
	4	9.6454e-09	3.64098e-10	2.50389e-10	9.90847e-12	2.01232e-09	3.34947e-09	5.30163e-14	7.04274e-09	2.14509e-15	5.39134e-09	9.60749e-09	6.75576e-10	2.20358e-13	3.12148e-10	6.45895e-10	1.48758e-09
	5	4.62883e-09	1.94909e-09	6.79231e-11	1.04962e-15	1.44281e-10	9.51786e-12	4.07278e-12	3.67167e-09	4.57207e-09	3.16329e-09	1.05722e-08	4.68679e-10	3.65585e-09	1.98057e-10	3.17549e-15	1.90548e-11
	6	4.20188e-09	3.99638e-11	1.45217e-09	3.94256e-09	4.08662e-17	2.70312e-09	6.29187e-11	1.13072e-08	3.51351e-10	7.56797e-12	6.67423e-09	1.55669e-09	3.35484e-09	6.80891e-09	1.00911e-09	1.66712e-12
	7	9.36503e-09	2.32457e-09	1.79462e-09	5.43319e-11	2.18057e-09	1.41142e-09	1.54101e-09	8.75369e-09	1.67722e-14	1.17138e-11	7.60641e-09	1.17437e-10	4.51359e-09	9.1115e-09	1.17716e-09	1.2725e-15
	8	5.4508e-09	4.83033e-10	1.83913e-14	1.07148e-14	2.64432e-09	2.00801e-09	6.61288e-11	6.93245e-09	1.55697e-12	1.1548e-09	1.55784e-08	3.50186e-10	4.94123e-09	5.83296e-09	4.6907e-09	5.12048e-09
	9	1.43493e-08	3.00487e-09	2.46305e-09	6.39194e-09	6.2718e-11	2.54224e-11	1.13447e-11	8.19075e-09	1.91965e-15	1.05696e-09	5.80902e-09	5.37358e-10	1.71339e-09	6.45307e-09	2.33878e-09	2.59511e-09
	10	4.52078e-09	5.57046e-14	1.23276e-09	1.5665e-09	2.87964e-09	1.95148e-09	1.52664e-09	5.88085e-09	4.93018e-15	1.06535e-09	1.2049e-08	5.24982e-13	1.45052e-09	2.51607e-09	1.02511e-14	4.38086e-10
	11	9.82293e-09	2.47575e-09	4.23784e-10	4.16891e-10	5.59524e-10	3.78355e-09	5.10444e-14	5.41226e-09	4.7324e-10	4.59725e-09	1.0586e-08	6.56073e-10	3.0455e-09	4.91186e-09	8.34407e-10	7.53687e-15
	12	6.20648e-09	2.11301e-09	1.32175e-09	1.43952e-09	2.58809e-09	9.82559e-10	1.21991e-09	1.38398e-08	1.57996e-09	5.56458e-09	1.21125e-08	1.12261e-13	1.39845e-09	5.57201e-09	5.14507e-09	6.93022e-10
	13	8.58919e-09	2.34783e-11	8.22036e-10	2.80077e-16	8.50174e-10	1.99004e-09	1.44432e-09	4.56452e-09	1.71808e-09	3.01665e-13	8.15775e-09	9.64801e-10	2.52053e-09	3.01236e-09	1.71042e-10	1.23264e-10
	14	6.16517e-09	3.54552e-10	1.84951e-09	6.43014e-10	3.21713e-13	1.13665e-09	3.131e-09	3.70407e-09	8.72758e-10	7.11776e-11	1.62289e-08	1.4285e-09	1.65694e-09	1.46323e-09	2.35229e-10	6.76144e-10
	15	9.30524e-09	1.25783e-10	1.49935e-10	2.04248e-13	2.32749e-09	7.91184e-10	1.60754e-16	5.889e-09	9.55844e-10	1.29487e-16	9.44435e-09	4.23634e-10	4.0032e-09	7.38613e-09	3.85162e-09	4.95232e-09
	16	8.54175e-09	7.86642e-13	1.82602e-10	1.59642e-09	1.32298e-13	2.55816e-09	3.5577e-10	6.15027e-09	1.13827e-09	6.48945e-09	1.18247e-08	2.12533e-09	5.07768e-16	1.03584e-11	3.09573e-10	9.62077e-10
	17	1.03259e-08	2.40892e-09	3.14642e-10	7.49337e-14	1.14582e-09	2.70911e-09	3.46569e-09	4.13418e-09	8.47916e-15	2.62299e-09	1.10872e-08	8.36683e-10	3.66989e-10	1.12589e-08	2.99857e-09	2.10208e-11
	18	6.67896e-09	8.76126e-10	1.45396e-10	1.26906e-13	3.81331e-11	2.17063e-09	1.33962e-09	5.81098e-09	8.76296e-10	2.02493e-09	5.90915e-09	1.83751e-09	2.2564e-09	1.03822e-08	2.35243e-09	1.49784e-13
	19	1.51698e-08	3.7427e-09	1.2266e-09	3.90845e-13	9.725e-11	4.89492e-15	1.08208e-12	1.16227e-08	1.11914e-10	6.7099e-09	1.14775e-08	3.20443e-10	3.30329e-10	4.59813e-09	8.18128e-09	5.51614e-09
	20	4.271e-09	2.64096e-09	9.50936e-10	2.05459e-09	3.40521e-15	5.65038e-15	1.28604e-09	9.83429e-09	2.68862e-09	1.34449e-09	6.57034e-09	5.06226e-10	1.42823e-09	4.02675e-09	3.42375e-10	3.00969e-12
	21	6.86521e-09	7.07987e-11	1.52612e-09	3.94325e-10	1.45242e-09	1.10647e-09	1.88277e-09	1.09723e-08	1.68264e-13	5.3163e-09	6.6017e-09	4.94955e-09	6.24799e-10	1.32964e-08	3.27506e-10	1.00115e-09
	22	8.67068e-09	9.20459e-10	4.24082e-10	3.55569e-09	1.3591e-09	2.95602e-10	2.81011e-09	6.48806e-09	4.08092e-09	1.0386e-13	3.46828e-09	2.45679e-13	1.46269e-13	1.06381e-09	2.54747e-09	6.54984e-16
	Total	1.62708e-07	2.58192e-08	2.90626e-08	3.87243e-08	2.98626e-08	4.2098e-08	2.30053e-08	1.52179e-07	2.00408e-08	6.24982e-08	2.06573e-07	3.45465e-08	4.77475e-08	1.07902e-07	5.55082e-08	2.53779e-08	0.986	<0.001	0.981	<0.001	0.992	<0.001	0.977	<0.001	365
2006	1	7.56715e-15	7.84872e-17	8.08916e-09	2.84836e-10	7.89896e-11	1.68691e-08	1.94762e-09	1.25888e-09	4.14567e-09	2.62008e-09	4.38006e-14	4.39351e-17	3.08982e-10	1.62668e-09	4.18848e-14	3.98059e-09
	2	2.92082e-09	2.7456e-09	6.23103e-13	8.39456e-09	9.58486e-09	1.595e-08	1.50653e-08	4.18473e-10	7.20877e-09	2.94608e-09	2.48088e-12	1.10785e-11	1.08196e-08	3.48219e-09	4.65915e-09	7.73657e-15
	3	4.45239e-09	1.4223e-12	6.46027e-13	2.82985e-09	3.23351e-10	5.60823e-09	3.09465e-09	1.11501e-11	1.08122e-15	6.26626e-10	2.76732e-09	5.79667e-10	1.32143e-08	1.21124e-09	1.79308e-10	3.89109e-09
	4	6.52675e-09	1.53434e-09	5.56009e-13	5.15462e-10	8.61225e-10	1.04308e-08	7.20939e-10	4.3265e-09	1.77119e-15	5.8661e-10	4.97469e-09	1.26569e-09	1.14074e-08	1.03735e-11	1.43841e-09	2.07296e-13
	5	3.15965e-09	2.88945e-12	1.71952e-13	1.82753e-14	2.31011e-09	5.24578e-09	1.27652e-09	1.60893e-09	1.26708e-09	1.98007e-10	9.81526e-09	1.05424e-09	6.1879e-09	1.67208e-09	1.11659e-09	8.0206e-10
	6	1.78069e-09	2.83714e-09	2.37748e-10	8.44073e-16	1.65167e-10	1.88622e-09	1.37243e-09	1.64319e-08	1.07068e-09	7.11665e-15	7.52422e-09	2.21093e-10	4.54712e-09	9.52321e-09	1.88688e-09	1.07134e-09
	7	3.97119e-10	1.34151e-13	1.05951e-09	1.13872e-09	5.21427e-16	1.06051e-09	7.8222e-10	9.72243e-09	3.96325e-14	5.50909e-09	1.20266e-08	1.50888e-09	1.69398e-09	4.35851e-09	4.73158e-10	3.35435e-09
	8	1.21145e-14	8.38732e-10	1.81446e-09	3.83414e-09	1.03245e-14	3.3029e-12	3.88526e-10	1.52517e-08	1.07649e-09	2.92868e-09	1.31051e-08	1.48132e-09	2.01574e-09	1.29483e-08	3.65483e-09	2.41232e-09
	9	2.41767e-08	2.5078e-09	3.27066e-10	2.40066e-09	1.46103e-09	3.64844e-09	1.74495e-09	1.12867e-08	4.99639e-09	1.97321e-09	6.76971e-09	2.81687e-14	4.15802e-09	1.12082e-08	2.24386e-09	9.60048e-11
	10	2.20367e-08	1.64574e-09	2.13643e-13	4.37264e-09	1.67212e-09	2.72538e-09	4.51572e-10	1.26575e-08	6.41073e-10	5.13376e-09	5.20421e-09	7.24564e-11	4.03512e-10	7.34662e-09	1.52979e-09	5.5128e-09
	11	9.13903e-09	2.93075e-17	1.68078e-09	2.7537e-11	1.93475e-09	1.28939e-09	2.99112e-09	1.45597e-12	6.65479e-18	3.24658e-10	1.91338e-08	2.9576e-10	1.69617e-09	7.77748e-10	5.45537e-11	2.37267e-09
	12	1.09355e-08	1.28812e-09	1.01865e-14	1.27503e-08	2.51738e-10	3.61082e-09	2.39423e-10	3.4947e-09	3.45259e-09	5.92312e-09	2.38164e-09	3.1482e-10	1.817e-10	1.3309e-08	1.34967e-08	1.81413e-10
	13	3.50701e-09	1.51596e-09	2.39576e-11	2.08491e-15	8.36577e-10	1.05743e-09	4.65535e-13	1.4668e-08	2.82134e-12	3.47869e-09	1.23588e-08	1.83862e-09	2.90248e-09	1.44279e-09	2.17867e-09	8.38851e-09
	14	4.5626e-09	9.3915e-10	5.37253e-10	6.09335e-09	3.21553e-10	1.98869e-09	3.89261e-10	8.38361e-09	1.03393e-09	1.76566e-15	1.06921e-08	9.48881e-10	2.06668e-09	5.44504e-14	1.32592e-13	1.08284e-09
	15	5.52505e-09	1.21564e-09	3.76742e-10	7.2372e-10	2.23725e-09	1.74076e-09	1.79205e-09	5.57995e-09	1.88027e-09	4.68501e-10	9.99591e-09	8.92978e-16	2.23323e-09	2.69688e-09	1.96546e-15	1.4047e-09
	16	7.40341e-09	2.21557e-09	1.59223e-09	3.61397e-09	6.22814e-12	8.64143e-13	2.54204e-09	5.65534e-09	3.10117e-09	1.75006e-10	1.16508e-08	9.22177e-10	2.54136e-09	9.83627e-10	4.75944e-09	6.82846e-15
	17	1.00592e-08	4.50305e-09	6.12567e-10	3.02011e-09	3.67173e-16	1.27243e-09	5.12497e-09	4.83925e-09	2.91406e-09	9.15472e-12	1.09057e-08	7.13558e-09	2.65376e-10	4.09736e-09	1.68768e-09	1.71315e-14
	18	4.33837e-09	1.32723e-09	1.30707e-09	1.22491e-09	6.01334e-15	1.30389e-09	2.59907e-09	9.92763e-09	1.16681e-13	1.57283e-09	6.71642e-09	2.49049e-09	9.21596e-10	2.64852e-09	3.04889e-10	1.06278e-10
	19	6.78406e-09	2.03399e-09	1.3756e-14	3.75882e-09	1.40171e-09	1.85206e-09	3.123e-09	9.10373e-09	1.55141e-09	2.07392e-09	2.7059e-14	7.08343e-10	6.04321e-11	2.02873e-09	2.55537e-11	1.82795e-09
	20	6.51435e-09	1.4123e-12	1.31436e-10	3.49326e-09	3.81563e-10	1.59496e-10	3.00327e-12	6.35767e-09	5.06982e-09	4.20303e-09	9.18101e-09	2.48481e-09	3.31483e-10	3.49785e-09	5.40127e-12	1.54728e-13
	21	7.37683e-09	1.74454e-10	7.84246e-10	3.2359e-12	2.89725e-09	1.00105e-09	1.5458e-09	4.65561e-09	6.97407e-10	4.10466e-10	8.32564e-09	3.16264e-15	3.98504e-09	4.4851e-10	3.14788e-14	3.49218e-09
	22	9.81212e-09	1.26643e-09	1.32464e-09	6.82114e-10	1.27292e-09	6.68073e-15	2.44538e-09	3.47089e-09	2.14826e-09	1.80814e-09	6.58826e-09	5.35177e-10	1.50409e-09	1.56405e-09	3.27959e-14	7.75109e-10
	23	1.67944e-10	9.04616e-10	6.69377e-16	1.69033e-13	1.10346e-09	1.07541e-09	3.10875e-09	4.9362e-09	1.45718e-09	2.02749e-09	8.89336e-09	9.29625e-15	3.00971e-10	4.19168e-09	1.46224e-09	1.08517e-09
	24	8.84269e-09	3.58051e-15	2.38984e-11	1.9622e-09	4.25457e-11	2.29625e-09	3.40273e-10	2.47189e-14	6.38167e-10	2.32032e-09	5.60408e-09	1.04629e-08	3.58914e-09	9.50459e-09	1.90659e-12	7.01509e-10
	25	1.82654e-14	1.73845e-09	9.29607e-10	9.30349e-11	2.33292e-11	6.46589e-10	3.92528e-10	1.16548e-08	2.09052e-09	3.46222e-09	5.2321e-09	8.6834e-10	8.74542e-12	3.56078e-09	2.95339e-10	1.32174e-09
	Total	1.60419e-07	3.12379e-08	2.08546e-08	6.12176e-08	2.91677e-08	8.27229e-08	5.34819e-08	1.65703e-07	4.64439e-08	5.07797e-08	1.89849e-07	3.52004e-08	7.7345e-08	1.0414e-07	4.14546e-08	4.3861e-08	0.992	<0.001	0.994	<0.001	0.991	<0.001	0.991	<0.001	365
2007	1	5.37598e-10	2.07857e-09	6.28751e-09	6.16301e-17	4.0584e-12	4.97021e-09	7.49998e-14	7.74353e-10	8.11044e-10	2.37067e-10	2.88153e-17	6.12186e-09	5.76213e-13	1.25948e-09	2.03511e-09	1.5682e-17	0.956	<0.001	0.961	<0.001	0.898	<0.001	0.984	<0.001	9
	2	2.97795e-10	1.68002e-10	6.7801e-10	6.36997e-09	3.47545e-09	3.66678e-09	3.74734e-16	2.67505e-09	1.01976e-09	1.44635e-11	1.66627e-08	1.41658e-12	6.45276e-09	2.81226e-09	2.18094e-09	3.78173e-10	0.888	<0.001	0.539	<0.001	0.928	<0.001	0.547	<0.001	27
	3	6.78725e-09	1.89837e-12	3.50503e-10	2.71036e-09	4.94948e-11	2.07818e-09	6.06815e-09	3.00682e-09	8.43584e-10	7.5677e-13	5.98677e-09	1.43431e-09	6.88699e-10	3.67984e-09	2.82367e-16	4.06025e-16	0.461	0.003	0.567	<0.001	0.821	<0.001	0.091	0.24	17
	4	9.68889e-13	1.53629e-09	9.37178e-10	1.02331e-08	1.50399e-09	8.20965e-10	9.64427e-16	8.6393e-09	2.86903e-09	4.08082e-14	1.23411e-08	3.6133e-10	1.8115e-09	7.35429e-09	2.59289e-10	1.16423e-09	0.787	<0.001	0.736	<0.001	0.849	<0.001	0.374	<0.001	68
	5	4.97121e-09	1.2624e-08	1.3253e-09	3.57025e-10	1.08777e-11	1.72642e-09	1.06469e-09	7.09744e-09	7.5355e-10	4.60646e-09	2.11841e-08	2.90893e-10	5.67379e-09	8.28861e-14	1.14821e-09	4.06665e-10	0.783	0.008	0.942	<0.001	0.506	0.073	0.166	0.364	7
	6	7.96739e-09	1.91992e-09	1.35568e-09	1.72062e-10	1.63141e-09	5.58576e-10	1.18258e-15	9.19712e-09	2.54716e-09	5.02368e-09	9.31231e-09	2.43157e-15	4.2705e-09	2.44203e-09	1.85623e-09	8.97358e-10	0.528	0.001	0.698	<0.001	0.901	<0.001	0.397	0.005	18
	7	1.14934e-08	2.04582e-09	4.14908e-10	4.9307e-09	9.97794e-10	1.86938e-09	9.31185e-11	2.19817e-09	1.41405e-12	1.89452e-09	7.48729e-09	2.94204e-10	2.6499e-09	8.40499e-09	8.9702e-10	4.31934e-14	0.849	0.001	0.986	<0.001	0.893	<0.001	0.421	0.082	8
	8	1.70964e-08	2.99635e-16	3.11e-14	5.62257e-10	6.96342e-10	3.53163e-09	1.01031e-09	1.56764e-09	2.05178e-14	4.39686e-09	3.57183e-09	1.42173e-09	2.60012e-09	3.61729e-09	1.54341e-09	1.30133e-10	0.926	<0.001	0.89	<0.001	0.95	<0.001	0.772	<0.001	32
	9	1.49156e-08	4.59736e-09	1.91639e-09	7.25683e-10	1.32231e-14	1.26215e-10	4.46507e-10	5.52269e-09	8.56641e-10	3.47454e-09	1.09604e-08	2.86482e-10	3.73151e-09	1.6983e-08	6.73537e-13	2.81598e-09	0.738	0.013	0.106	0.476	0.2	0.314	0.537	0.061	7
	10	1.21106e-08	1.69714e-09	2.00197e-09	1.18344e-09	7.45759e-11	2.56492e-15	1.23021e-09	3.87588e-09	7.10196e-10	2.37394e-09	6.44575e-09	9.98549e-10	2.12012e-09	2.19694e-09	7.42787e-10	1.6801e-09	0.921	<0.001	0.002	0.782	0.892	<0.001	0.046	0.167	43
	11	1.47313e-08	1.32067e-14	1.06945e-10	3.76035e-10	5.98387e-10	1.0762e-09	3.21629e-09	3.78676e-09	1.0645e-13	1.01181e-09	4.65814e-09	1.4288e-09	1.32148e-09	1.29019e-09	4.04439e-10	3.15913e-09	0.074	0.37	0.666	0.001	0.293	0.056	0.597	0.002	13
	12	9.54926e-09	9.61145e-16	5.69967e-10	1.3575e-09	4.83166e-10	1.30078e-09	8.37228e-10	2.57921e-14	1.69627e-10	2.18083e-09	9.68655e-09	1.54836e-09	3.29785e-09	3.25703e-09	4.69739e-11	2.22159e-09	0.039	0.294	0.83	<0.001	0.821	<0.001	0.627	<0.001	30
	13	6.30031e-09	1.67159e-09	8.41971e-10	2.57436e-09	1.03762e-09	1.20331e-09	5.52679e-10	1.7063e-14	8.25965e-15	1.06816e-09	1.11392e-08	6.28722e-10	2.95984e-09	5.26533e-09	3.42962e-10	3.24127e-11	0.835	<0.001	0.007	0.641	0.948	<0.001	0.905	<0.001	32
	14	5.06025e-09	7.85562e-11	1.33346e-09	3.84836e-09	2.21354e-09	2.24446e-09	3.34477e-09	9.86411e-09	5.37392e-11	5.98908e-14	1.06061e-08	2.61786e-09	7.80283e-11	1.79546e-08	6.19353e-09	1.96398e-09	0.928	<0.001	0.718	0.016	0.8	0.007	0.667	0.025	7
	15	8.47483e-09	9.61564e-10	5.45202e-14	4.46505e-09	1.15071e-09	1.9513e-11	9.09035e-10	4.06148e-09	2.56633e-09	3.44135e-11	4.09328e-09	5.6917e-11	2.1923e-09	3.10335e-09	1.19125e-09	3.14422e-09	0.954	<0.001	0.989	<0.001	0.958	<0.001	0.569	<0.001	40
	16	9.64493e-09	5.72977e-10	2.2655e-14	2.08481e-09	2.81379e-09	9.71797e-10	4.24394e-09	1.53484e-09	3.2397e-12	1.38192e-11	7.6902e-09	1.08819e-14	7.4767e-10	7.832e-09	2.22568e-09	5.19932e-09	0.468	0.029	0.191	0.206	0.618	0.007	0.154	0.262	10
	17	8.95505e-09	2.14306e-09	1.10409e-09	1.09007e-13	1.45984e-09	5.35168e-10	2.70246e-09	1.59938e-09	3.26318e-09	5.88077e-10	1.15034e-08	8.28567e-11	3.90759e-09	1.76862e-09	5.53656e-14	1.3995e-09	0.763	0.002	0.042	0.595	0.042	0.595	0.016	0.749	9
	18	3.86603e-09	3.49279e-11	1.24019e-09	3.08918e-09	7.86191e-10	8.68307e-10	1.34623e-09	4.57142e-09	9.4907e-10	5.20434e-09	8.18045e-09	2.96837e-10	1.33111e-11	5.70912e-09	6.06706e-09	2.12519e-14	0.877	<0.001	0.734	<0.001	0.916	<0.001	0.758	<0.001	28
	Total	1.4276e-07	3.21317e-08	2.04642e-08	4.504e-08	1.89873e-08	2.75679e-08	2.70657e-08	6.99725e-08	1.74177e-08	3.21238e-08	1.6151e-07	1.78711e-08	4.45175e-08	9.49304e-08	2.71356e-08	2.45929e-08	0.992547	<0.001	0.987243	<0.001	0.990659	<0.001	0.969297	<0.001	365
2008	1	5.67044e-10	4.79956e-10	1.34695e-08	3.3911e-10	3.14105e-14	2.30045e-09	5.39501e-11	6.21314e-10	1.76327e-16	9.97504e-14	7.17249e-10	5.24488e-09	6.13763e-10	5.91529e-16	2.21068e-09	3.72183e-14
	2	5.00452e-09	3.62963e-09	2.66505e-14	1.98215e-14	3.19122e-10	4.36274e-10	1.91801e-15	4.92223e-10	7.43065e-09	5.85348e-09	9.22704e-09	4.64015e-09	1.10048e-08	8.4297e-09	2.2968e-11	4.66054e-09
	3	1.0204e-08	4.74242e-15	1.60158e-09	3.19189e-09	1.91831e-15	1.14378e-09	1.11344e-09	3.70603e-09	6.44076e-10	4.76456e-09	1.61938e-08	1.96951e-09	1.51891e-09	6.79032e-09	8.92267e-09	1.55499e-09
	4	6.39299e-09	3.31588e-11	6.03842e-14	8.33061e-12	3.9669e-09	2.54936e-09	4.04206e-09	5.93064e-09	5.24328e-09	2.93889e-14	4.25708e-09	9.55506e-11	6.66357e-10	3.97309e-09	4.35684e-14	2.73846e-09
	5	1.10931e-08	7.83463e-10	2.21651e-09	2.64159e-09	1.86364e-10	7.66758e-16	2.56155e-09	4.51313e-09	9.20439e-10	3.22653e-09	4.77049e-09	1.55723e-09	3.62818e-10	8.10305e-09	1.82142e-14	6.2478e-16
	6	5.64294e-09	1.57308e-13	7.30332e-10	6.98666e-10	3.71105e-09	2.32532e-09	7.02261e-09	5.34909e-09	8.07734e-10	2.421e-10	4.32099e-09	3.13969e-15	1.64709e-09	6.46023e-10	1.78224e-09	8.80752e-11
	7	8.42733e-09	1.91757e-09	7.46431e-10	3.43239e-11	2.51852e-16	4.34061e-12	4.00777e-10	1.26983e-08	7.20425e-09	2.64264e-09	5.49508e-09	1.37328e-09	7.27884e-09	4.8792e-09	2.23684e-09	1.12479e-09
	8	1.05086e-08	1.52285e-11	1.03502e-09	7.44731e-10	2.44604e-10	2.00073e-16	2.41123e-09	4.80921e-10	2.74556e-14	1.94425e-10	7.44134e-09	2.00824e-09	3.47175e-09	6.03016e-09	4.93049e-12	6.29646e-09
	9	3.75838e-09	2.77623e-09	5.6547e-10	2.62331e-09	1.76412e-09	3.29501e-09	6.1424e-09	4.64962e-09	6.24641e-10	1.22504e-09	8.55626e-09	1.64257e-10	2.04961e-09	1.65911e-14	1.78353e-10	5.39357e-11
	10	7.293e-09	6.17407e-15	2.43588e-09	3.57992e-09	1.29862e-10	1.0861e-11	3.4012e-09	6.63923e-09	5.23515e-10	2.57344e-09	1.68495e-08	2.64562e-09	3.00097e-11	6.83773e-09	5.65561e-09	3.0684e-14
	11	1.77264e-08	9.79824e-10	4.92998e-11	1.67107e-14	2.41607e-10	3.21126e-09	5.01367e-09	8.30164e-10	2.48617e-09	1.23978e-10	1.08591e-08	1.91458e-09	4.13859e-09	7.02435e-09	4.35993e-11	1.66564e-11
	12	7.84366e-09	1.04391e-09	3.163e-15	1.6396e-09	2.01041e-09	2.64109e-10	2.64605e-09	1.37055e-12	7.80205e-11	5.52463e-10	1.0128e-08	2.94398e-10	1.57499e-15	6.43588e-09	3.65739e-09	8.2779e-09
	13	1.34699e-08	4.91309e-09	1.50948e-10	2.87313e-09	6.05685e-11	1.86143e-09	1.50582e-11	9.22459e-09	2.29206e-15	5.51522e-09	1.0319e-08	1.06432e-09	6.27105e-10	2.84753e-09	1.30542e-09	2.21089e-09
	14	8.39261e-09	1.39645e-10	6.46132e-12	1.51305e-09	2.7002e-09	2.11663e-09	6.5472e-10	8.60064e-09	3.77551e-15	3.14342e-09	7.95712e-09	1.07964e-09	9.43757e-10	4.30371e-09	1.49827e-09	3.15549e-10
	15	1.70998e-08	3.99586e-09	1.47659e-09	1.00389e-16	1.80953e-11	1.2961e-09	6.92132e-10	7.27174e-09	2.01393e-16	6.52528e-10	9.47625e-09	6.32085e-10	3.25003e-09	2.1742e-16	7.55927e-18	1.05745e-11
	16	1.46945e-08	2.23179e-15	1.05775e-09	1.65842e-09	3.65135e-15	1.57471e-10	1.41944e-09	5.41766e-09	3.01638e-10	3.74949e-09	8.001e-09	2.07176e-09	3.0771e-10	3.28721e-09	5.08937e-09	1.93178e-09
	17	1.01834e-08	2.59016e-14	5.27133e-14	2.15863e-09	1.79674e-09	1.15747e-09	7.29353e-10	7.44856e-09	3.31023e-14	1.09961e-09	1.03746e-08	1.59193e-09	3.28064e-10	8.76288e-09	1.56308e-09	2.99459e-09
	18	1.3082e-08	1.38043e-09	8.45509e-10	1.44946e-11	1.95173e-10	3.96155e-13	7.03884e-16	2.54096e-09	2.75678e-09	4.286e-09	8.00532e-09	1.48746e-09	9.47594e-10	1.17916e-10	3.50465e-09	2.28922e-09
	19	9.95042e-09	1.24024e-10	1.66497e-09	5.74215e-09	3.46337e-09	8.32234e-10	8.85452e-10	6.84711e-09	2.17884e-09	3.40994e-09	2.10771e-08	5.21556e-10	2.3008e-09	2.73241e-11	3.70371e-09	8.7151e-14
	20	7.3141e-09	1.8483e-09	7.24214e-16	1.93537e-09	1.44501e-09	1.46232e-09	1.27234e-09	6.78092e-09	8.16225e-10	1.86692e-09	7.85386e-09	6.90932e-11	1.08409e-10	4.9661e-09	3.23822e-09	7.92069e-15
	21	1.48153e-08	1.33899e-09	1.0179e-09	8.59146e-10	2.10523e-09	1.62232e-09	3.11769e-09	8.19696e-09	2.92249e-13	5.71451e-15	8.00828e-09	8.86141e-10	6.33548e-10	8.79831e-10	1.85754e-09	8.80689e-10
	22	1.58156e-08	4.15008e-10	7.4968e-10	4.75646e-15	7.15298e-10	4.57004e-10	2.59502e-09	4.68268e-10	2.60857e-09	2.17009e-09	5.59161e-09	1.7599e-09	5.42243e-10	1.61904e-09	7.66857e-10	6.22777e-14
	23	7.80007e-09	1.60314e-09	1.89773e-09	2.24437e-10	3.29385e-10	8.22207e-11	4.76631e-10	1.22318e-08	1.12043e-13	5.04294e-09	2.94387e-09	1.08373e-09	1.38216e-14	4.11658e-09	3.54236e-10	1.10424e-09
	24	5.65755e-09	1.90303e-12	9.79601e-10	7.84087e-10	1.1201e-12	2.04728e-09	5.4883e-09	3.2453e-09	4.00904e-10	5.67891e-13	3.0882e-09	5.71571e-09	1.69283e-11	1.13814e-09	1.47989e-10	1.06459e-15
	25	1.03954e-08	2.37956e-10	7.26414e-15	2.85874e-10	1.45643e-09	1.66823e-09	1.96684e-09	4.92339e-09	8.31265e-15	6.46138e-10	3.85811e-09	7.56551e-10	1.61631e-09	6.21051e-10	9.79058e-10	1.14663e-14
	26	1.70562e-08	3.09332e-09	1.93721e-14	2.4192e-09	3.00999e-15	9.06943e-10	1.53587e-11	3.3789e-09	1.0024e-09	2.64013e-09	1.58158e-08	1.10301e-09	1.50807e-09	7.75867e-09	4.1998e-10	2.34071e-09
	27	1.04359e-08	2.44363e-09	2.93355e-10	2.57177e-09	1.93387e-14	6.57757e-10	2.27515e-09	6.74804e-09	2.32885e-12	3.55015e-11	1.23898e-09	1.23217e-10	1.02995e-09	2.78216e-09	2.2029e-09	2.47903e-09
	28	1.0592e-08	3.86875e-13	3.08048e-17	1.00888e-11	1.79872e-10	1.88839e-09	1.09929e-09	1.13609e-15	6.75504e-10	2.37768e-09	3.04509e-09	1.68577e-09	2.02804e-09	3.91543e-09	8.99079e-10	4.06145e-15
	Total	2.81217e-07	3.31948e-08	3.29907e-08	3.85514e-08	2.70406e-08	3.3755e-08	5.75117e-08	1.39237e-07	3.67064e-08	5.8035e-08	2.2547e-07	4.35396e-08	4.89711e-08	1.06293e-07	5.22457e-08	4.13693e-08	0.994	<0.001	0.99	<0.001	0.984	<0.001	0.926	<0.001	366
2009	1	2.98703e-08	6.78498e-09	1.38346e-08	2.53792e-08	1.47882e-09	1.75954e-08	2.96138e-08	1.15668e-08	5.75038e-09	3.24405e-08	4.15358e-08	7.02929e-09	3.5624e-08	2.51058e-14	4.3261e-08	8.44462e-16
	2	1.19947e-08	2.58537e-10	8.02908e-09	2.64994e-08	3.60005e-09	2.26645e-10	8.82912e-09	1.59409e-08	2.79147e-10	3.93688e-09	1.15741e-08	2.91561e-09	2.24392e-15	1.65493e-08	1.87058e-09	4.31436e-14
	3	3.33311e-09	1.7493e-09	1.25781e-09	8.91651e-11	1.04982e-15	4.77253e-09	2.39218e-09	1.49047e-08	1.29283e-15	1.07004e-10	4.37884e-09	3.43751e-09	1.56182e-08	4.18507e-10	4.43692e-10	4.98359e-16
	4	6.89437e-09	8.99189e-10	7.32201e-15	3.67575e-09	2.33141e-09	2.21863e-09	6.1286e-09	2.78087e-09	4.92889e-13	6.46806e-10	4.22694e-09	1.80667e-09	1.55714e-12	4.79576e-09	2.94185e-09	4.88017e-09
	5	1.00009e-08	2.27607e-15	1.11737e-10	1.72642e-14	3.74079e-09	3.41364e-10	4.46754e-09	7.15838e-09	5.6148e-09	2.45112e-09	7.51413e-09	3.44568e-11	5.44356e-10	7.75226e-09	1.34602e-09	1.50134e-09
	6	6.2602e-09	7.4173e-10	7.96969e-10	7.65458e-10	4.89125e-13	2.10326e-09	2.89515e-10	3.26534e-09	8.56255e-10	8.07331e-09	1.19146e-08	1.22828e-09	5.21164e-09	4.1356e-09	8.54224e-13	1.13598e-15
	7	1.82679e-08	8.32387e-14	2.31668e-14	5.1436e-09	5.81797e-10	3.63403e-09	5.33056e-09	1.36965e-08	1.13952e-09	4.42416e-09	3.58483e-09	1.66527e-09	1.10213e-09	1.3666e-09	1.05329e-08	2.34272e-09
	8	6.23765e-09	1.2743e-09	2.89268e-09	4.28558e-11	5.16955e-15	9.74965e-11	5.31518e-09	1.47046e-09	2.71486e-10	3.42001e-09	8.76121e-09	8.58033e-10	1.07494e-09	5.21119e-09	2.5707e-09	2.61124e-10
	9	2.30513e-09	2.16774e-09	1.88649e-10	5.15225e-13	4.02214e-10	5.27066e-13	2.68801e-09	2.23456e-09	4.14842e-09	2.24299e-09	1.36344e-08	4.21517e-10	2.43005e-09	4.98947e-09	1.04866e-14	3.16142e-09
	10	7.49052e-09	3.85162e-09	1.07516e-09	5.36632e-09	1.04415e-09	8.04356e-11	2.37039e-09	6.363e-12	3.74021e-15	1.03178e-09	9.14259e-09	2.26033e-10	6.52027e-10	1.66068e-08	2.45508e-09	5.35021e-09
	11	8.73422e-09	2.68419e-09	1.94252e-09	3.54395e-09	2.15414e-14	5.81593e-10	9.46428e-15	3.30268e-08	2.8963e-10	5.87135e-09	3.87072e-09	3.3354e-10	2.03152e-09	1.31518e-08	1.29525e-08	1.11793e-09
	12	1.63874e-08	1.93937e-10	1.94347e-09	3.84649e-09	7.71166e-10	1.19727e-09	4.23869e-09	3.74656e-09	5.02525e-10	1.14758e-09	6.34609e-09	1.5653e-09	9.47418e-14	3.56546e-14	1.47477e-09	2.92711e-10
	13	1.17598e-08	1.15067e-09	8.82069e-10	3.71209e-12	6.88377e-10	2.33188e-09	3.4381e-09	2.31637e-09	4.07408e-15	2.1561e-10	7.54466e-09	7.02277e-10	1.01118e-09	8.64904e-16	7.99053e-11	2.08321e-11
	14	8.35639e-09	1.04372e-09	8.45676e-10	9.78221e-09	1.18409e-10	1.97716e-09	1.12856e-09	7.87702e-09	9.60239e-11	3.87838e-10	8.09716e-09	1.24779e-09	5.15095e-12	4.19975e-10	3.08116e-12	1.79627e-10
	15	1.43044e-08	1.06508e-09	1.68812e-09	5.80442e-09	5.83103e-10	3.02325e-10	7.39885e-15	9.2583e-09	2.88776e-10	5.53645e-09	1.41265e-08	1.57016e-09	2.99083e-09	9.28225e-09	1.25485e-10	4.16674e-09
	16	1.64146e-08	2.74167e-11	6.59063e-10	3.9858e-09	1.48702e-16	2.37133e-09	3.05823e-09	6.34407e-12	1.15357e-16	1.36106e-16	5.25025e-09	1.4296e-09	9.37418e-10	2.07295e-09	1.06605e-16	1.33606e-10
	17	1.0537e-08	2.1753e-09	1.71942e-09	1.24968e-10	3.52022e-10	1.18196e-09	1.77205e-09	1.74377e-09	1.89737e-17	1.46663e-16	5.70399e-09	5.92339e-10	2.61522e-09	3.30504e-09	5.07913e-13	6.48179e-13
	18	1.23371e-08	1.59982e-09	1.58672e-09	6.30575e-15	3.91902e-14	5.80947e-10	6.30303e-10	1.16594e-08	1.36405e-09	2.11252e-09	7.83218e-09	1.15023e-09	4.00909e-09	4.34633e-09	9.88082e-10	2.90567e-09
	19	8.10793e-09	4.5893e-10	6.75767e-10	2.74379e-09	2.5847e-09	1.71536e-09	2.37582e-09	6.4354e-09	8.3931e-12	3.88744e-09	1.11214e-08	2.41049e-14	8.82547e-12	1.94834e-10	2.07648e-09	2.29882e-09
	20	8.0224e-09	1.70982e-15	2.50831e-10	4.03255e-10	2.85587e-11	2.29413e-09	4.46514e-09	5.04749e-09	6.85639e-10	5.04559e-11	9.21917e-09	1.25999e-09	1.73905e-11	7.60235e-09	2.3121e-10	1.06437e-15
	21	7.42293e-09	1.01195e-15	2.24984e-09	1.274e-09	1.31416e-09	5.48921e-10	6.61047e-10	8.24662e-09	2.32927e-10	2.68667e-09	7.70318e-09	5.22543e-10	3.50738e-09	5.27524e-09	6.97039e-13	3.82933e-12
	22	7.01901e-09	5.2659e-09	3.72146e-13	2.74859e-09	6.32238e-12	1.64078e-09	3.07128e-09	3.83969e-09	2.83801e-11	2.51027e-13	6.89782e-09	2.07085e-14	3.37939e-16	3.82052e-09	1.74655e-14	1.6517e-09
	23	1.27759e-08	1.1483e-09	3.95796e-10	1.48887e-09	7.4171e-15	5.80339e-11	4.69e-09	1.05357e-09	6.90322e-09	1.16432e-09	1.94231e-08	2.08001e-09	1.09838e-13	1.02782e-08	1.23927e-09	2.62531e-09
	24	1.10463e-08	1.01486e-09	6.00794e-11	7.63182e-10	1.09185e-09	9.16652e-10	2.71883e-09	1.02367e-08	3.27331e-16	3.21485e-10	1.62061e-15	1.40035e-09	2.64227e-09	4.40704e-09	7.54121e-18	2.14762e-09
	25	1.50055e-08	1.28717e-09	3.43051e-15	2.38524e-09	1.20164e-09	2.56417e-09	3.65625e-09	2.85078e-09	2.33806e-10	5.80583e-11	2.215e-09	1.39993e-09	1.17588e-11	7.38528e-09	2.079e-09	1.39902e-09
	26	4.69867e-09	3.6825e-09	1.53075e-09	2.79524e-09	2.44496e-16	6.98579e-13	1.99924e-09	1.70408e-08	1.66122e-09	2.87624e-11	9.94695e-10	1.78395e-11	1.21941e-09	2.96657e-09	1.33182e-09	4.81818e-10
	27	5.6514e-09	2.86504e-09	1.44145e-11	2.19848e-12	4.93569e-16	2.17707e-09	2.45344e-09	4.70608e-09	1.40742e-09	2.2781e-09	5.44423e-09	1.97681e-09	2.44368e-09	6.30218e-09	3.22101e-14	1.05905e-11
	28	2.86974e-09	1.49931e-09	4.89843e-12	1.77183e-09	1.23735e-11	2.13754e-09	1.04402e-09	7.37308e-09	1.70283e-09	5.31785e-16	6.733e-09	8.55674e-10	3.73558e-09	8.5237e-10	1.60882e-11	5.9089e-12
	Total	2.84105e-07	4.48896e-08	4.46365e-08	1.1043e-07	2.19325e-08	5.56481e-08	1.08826e-07	2.0949e-07	3.34654e-08	8.45215e-08	2.44791e-07	3.77271e-08	8.94458e-08	1.43488e-07	8.80216e-08	3.69394e-08	0.993	<0.001	0.979	<0.001	0.992	<0.001	0.96	<0.001	365
2010	1	3.92602e-09	2.00219e-08	2.65466e-09	2.02453e-09	2.606e-08	2.40665e-08	3.95343e-08	6.15094e-09	1.19467e-08	4.49395e-08	8.8874e-08	4.45158e-15	4.82041e-14	2.4186e-09	1.22418e-08	1.03849e-08	0.783	0.008	0.9	0.001	0.886	0.002	0.904	0.001	7
	2	2.97357e-10	5.9013e-09	4.26932e-09	8.31699e-10	2.92901e-15	2.98598e-16	3.05426e-09	5.90673e-09	3.1507e-09	4.43727e-09	5.91736e-09	2.42303e-09	1.31271e-13	1.28126e-08	5.09982e-09	2.38633e-15	0.38	0.384	0.868	0.068	0.23	0.52	0.727	0.147	4
	3	2.38106e-15	1.25072e-15	5.07732e-09	1.732e-08	1.39009e-09	3.12195e-10	1.00149e-10	3.83542e-08	1.55345e-10	4.65671e-09	1.06083e-08	4.47006e-09	2.38233e-10	2.23665e-08	1.11081e-08	1.91182e-09	0.999	0.001	0.464	0.319	0.725	0.149	0.508	0.287	4
	4	1.68953e-09	1.72582e-09	4.32165e-13	7.62171e-09	1.28462e-09	8.00008e-12	1.51283e-10	1.50959e-08	2.40447e-09	4.34552e-09	1.66826e-08	4.62714e-11	2.7356e-09	1.08257e-14	6.88241e-09	6.64991e-09	0.82	<0.001	0.549	0.002	0.964	<0.001	0.204	0.091	15
	5	3.31772e-10	3.04316e-10	1.08036e-09	6.33068e-14	2.29991e-09	1.40035e-09	3.1569e-09	2.09979e-09	1.54195e-10	2.10389e-09	2.8498e-09	2.45293e-13	3.94428e-09	1.9388e-09	6.07089e-14	7.93973e-10	0.978	0.001	0.926	0.009	0.924	0.009	0.001	0.957	5
	6	4.41189e-09	6.91003e-09	2.31787e-09	4.01476e-09	3.95337e-10	1.98144e-13	5.41997e-14	8.49749e-09	3.69757e-09	1.52534e-09	1.17832e-08	3.87681e-10	7.03398e-09	8.87637e-09	1.83806e-09	1.63842e-09	0.912	<0.001	0.503	0.049	0.139	0.363	0.087	0.447	8
	7	7.4383e-09	2.85336e-10	1.36173e-09	8.55559e-10	9.29551e-12	1.82624e-09	4.49033e-09	1.26768e-09	3.94361e-15	2.8317e-10	5.49418e-09	1.72218e-09	4.36327e-09	3.51226e-09	1.10984e-09	2.91403e-10	0.748	0.003	0.108	0.388	0.077	0.471	0.216	0.207	9
	8	1.27478e-13	9.68807e-14	8.85629e-10	3.10761e-09	4.01281e-09	2.08511e-09	3.97421e-09	2.13287e-09	1.33201e-10	6.02572e-10	9.78531e-09	1.29925e-09	3.36714e-09	6.81634e-09	4.88867e-14	1.57082e-09	0.396	0.13	0.829	0.004	0.081	0.537	0.428	0.111	7
	9	4.8483e-09	5.27054e-09	2.45245e-09	7.74062e-10	1.65263e-12	8.45367e-10	1.51135e-11	7.22494e-09	1.97805e-09	1.41122e-09	7.4962e-09	7.31337e-15	6.29275e-09	6.79124e-09	3.55675e-09	4.72492e-10	0.002	0.91	0.01	0.818	0.734	0.007	0.12	0.401	8
	10	1.46662e-08	2.23095e-09	2.17944e-09	1.9378e-09	3.81386e-09	3.19735e-15	5.51187e-09	1.78623e-08	1.12258e-09	6.84724e-09	2.30697e-08	1.87897e-15	7.56236e-09	8.30348e-09	3.00148e-09	3.90204e-09	0.69	0.169	0.147	0.617	0.268	0.482	0.375	0.387	4
	11	1.61489e-09	2.64664e-09	3.53707e-12	1.01409e-09	3.89573e-15	1.2085e-09	1.99994e-09	5.80946e-09	1.7122e-09	2.1248e-09	1.14798e-08	7.27133e-10	2.86715e-09	5.99944e-09	4.76227e-10	3.3045e-09	0.844	<0.001	0.366	<0.001	0.932	<0.001	0.813	<0.001	36
	12	5.05745e-09	3.79561e-15	4.21755e-10	3.20729e-14	3.21606e-09	1.46265e-09	2.90655e-09	3.2558e-09	7.68717e-10	5.60676e-11	1.14851e-08	9.43435e-10	5.33955e-09	1.37035e-08	4.90803e-10	8.2634e-10	0.575	0.029	0.836	0.001	0.828	0.002	0.069	0.529	8
	13	7.92575e-09	4.75963e-09	2.41955e-10	2.40429e-12	1.59166e-14	2.07102e-09	4.03023e-09	8.24001e-09	1.58609e-09	2.25037e-09	9.67508e-09	4.83176e-11	2.19817e-09	2.94046e-09	7.27766e-10	1.16711e-09	0.201	0.265	0.461	0.064	0.177	0.3	0.833	0.002	8
	14	1.02022e-08	4.68006e-14	1.02412e-09	1.0351e-08	1.91059e-10	1.65461e-09	7.50518e-10	1.84469e-09	1.02473e-14	2.21515e-14	1.0177e-08	1.99065e-09	1.04095e-09	4.25796e-09	1.43987e-10	1.37824e-09	0.517	0.006	0.74	<0.001	0.769	<0.001	0.227	0.099	13
	15	1.47096e-08	2.07149e-09	6.77596e-10	4.31755e-10	3.07435e-09	1.95034e-09	8.0243e-09	1.45663e-09	3.21202e-09	3.85606e-10	1.05575e-08	2.71971e-14	1.70944e-09	7.54085e-10	1.71312e-12	6.23554e-10	0.514	0.03	0.375	0.08	0.751	0.002	0.241	0.18	9
	16	1.47096e-08	2.07149e-09	6.77596e-10	4.31755e-10	3.07435e-09	1.95034e-09	8.0243e-09	1.45663e-09	3.21202e-09	3.85606e-10	1.05575e-08	2.71971e-14	1.70944e-09	7.54085e-10	1.71312e-12	6.23554e-10	0.726	0.015	0.823	0.005	0.023	0.747	0.018	0.774	7
	17	1.21813e-08	2.84157e-10	1.14824e-09	1.96479e-10	1.37671e-09	1.23426e-14	5.64121e-09	6.64694e-09	4.61104e-12	3.51032e-10	9.76908e-09	1.57631e-09	2.91242e-12	6.72836e-09	1.01036e-09	4.01851e-09	0.839	<0.001	0.769	<0.001	0.586	0.006	0.416	0.032	11
	18	9.73437e-09	1.28129e-09	1.65029e-09	3.35469e-09	2.22445e-09	1.42346e-09	2.70018e-09	4.1121e-09	6.61748e-11	7.28362e-15	4.57267e-09	4.74715e-12	2.02849e-09	1.01842e-08	5.7106e-09	1.82239e-10	0.152	0.151	0.895	<0.001	0.738	<0.001	0.322	0.027	15
	19	1.14698e-08	7.13661e-11	2.00705e-09	2.18886e-13	7.40884e-13	2.49359e-10	1.2548e-09	5.79769e-09	1.48244e-09	2.10245e-09	7.29895e-09	1.1036e-09	1.50548e-09	7.08848e-09	7.48924e-09	8.6019e-10	0.886	0.005	0.487	0.123	0	0.998	0.959	0.001	6
	20	1.25205e-08	4.92068e-09	7.75631e-10	3.90248e-09	8.54627e-10	6.54604e-10	2.60381e-09	1.03454e-08	8.53213e-09	1.44265e-13	1.42e-08	2.7935e-14	6.14586e-09	8.276e-09	4.18507e-09	1.20752e-09	0.858	0.008	0.853	0.009	0.49	0.121	0.947	0.001	6
	21	1.00354e-08	5.54878e-11	6.40706e-10	2.60322e-10	2.50079e-09	7.68619e-10	3.09449e-09	5.29952e-09	8.99926e-10	1.27168e-09	6.68679e-09	3.91378e-15	1.55446e-09	2.83626e-09	1.84114e-14	2.44059e-09	0.248	0.03	0.051	0.354	0.558	<0.001	0.772	<0.001	19
	22	6.21363e-09	7.43321e-10	9.65139e-10	4.19255e-09	9.63527e-12	1.0961e-09	3.1772e-14	3.37835e-09	2.3309e-09	8.22676e-10	1.94797e-08	8.66662e-10	4.67136e-09	4.58287e-09	2.41303e-09	1.00511e-15	0.941	<0.001	0.336	0.006	0.72	<0.001	0.92	<0.001	21
	23	1.23424e-08	2.97265e-10	1.22356e-10	9.6472e-10	1.3576e-09	1.65573e-09	1.21528e-12	1.40046e-09	5.31106e-10	4.55445e-09	8.70648e-09	3.31277e-11	4.43374e-09	1.88678e-09	7.73235e-12	1.45479e-09	0.366	0.048	0.384	0.042	0.134	0.268	0.671	0.002	11
	24	8.86929e-09	2.97315e-10	1.37979e-09	2.21773e-11	2.25481e-09	9.55947e-10	2.4543e-09	3.60034e-09	1.09861e-09	1.84562e-09	8.36438e-09	1.5428e-15	2.68012e-09	3.65784e-09	7.36764e-16	6.37923e-10	0.185	0.075	0.958	<0.001	0.927	<0.001	0.294	0.02	18
	25	6.76429e-09	5.81217e-10	1.59906e-09	8.07565e-09	4.21556e-11	1.34834e-10	2.02226e-10	4.80093e-09	1.87179e-12	5.2271e-09	1.71641e-08	1.49987e-09	9.63059e-15	1.69077e-09	2.91771e-09	2.3642e-09	0.545	0.015	0.97	<0.001	0.026	0.656	0.256	0.136	10
	26	6.00416e-09	1.27796e-14	2.31034e-14	1.52017e-09	1.43676e-09	1.91878e-09	2.72517e-09	1.05588e-08	4.06313e-14	2.19351e-09	6.26925e-09	1.10632e-09	5.69093e-10	4.35147e-09	8.0831e-10	1.02251e-09	0.008	0.747	0.478	0.003	0.128	0.174	0.535	0.001	16
	27	7.15098e-09	2.43452e-09	7.01843e-10	1.90199e-10	3.27242e-10	2.3012e-17	7.05943e-10	6.50867e-09	1.76093e-09	3.79114e-10	4.61781e-09	6.56204e-10	4.22152e-09	7.24212e-09	4.02892e-11	2.06814e-09	0.399	0.002	0.699	<0.001	0.909	<0.001	0.693	<0.001	21
	28	6.54807e-09	9.37401e-10	1.58414e-10	3.66395e-09	1.74922e-09	8.26175e-10	1.09071e-09	5.39269e-09	6.67085e-14	3.07429e-09	5.73357e-09	1.67081e-14	6.22002e-14	2.92144e-09	5.54334e-10	2.55042e-09	0.941	<0.001	0.953	<0.001	0.949	<0.001	0.822	<0.001	47
	29	7.27576e-09	7.57066e-10	4.55613e-10	5.20244e-13	2.73189e-09	1.80078e-09	5.72203e-09	3.75662e-09	1.38234e-09	3.7549e-10	5.03439e-09	3.82394e-15	2.82309e-14	5.55028e-09	1.90364e-13	1.44414e-09	0.851	<0.001	0.172	0.158	0.862	<0.001	0.281	0.062	13
	30	3.72608e-09	2.24181e-10	1.40299e-12	5.69499e-16	1.08288e-09	1.7047e-09	1.869e-09	4.91335e-09	1.01643e-09	3.04146e-09	7.1286e-09	1.22968e-11	2.21556e-09	2.71786e-09	6.8915e-09	6.50538e-10	0.95	<0.001	0.754	<0.001	0.941	<0.001	0.549	<0.001	28
	Total	2.12665e-07	6.70849e-08	3.69313e-08	7.7063e-08	6.67729e-08	5.40305e-08	1.15789e-07	2.03168e-07	5.43414e-08	1.01594e-07	3.71518e-07	2.09175e-08	8.04312e-08	1.7196e-07	7.8709e-08	5.64408e-08	0.993	<0.001	0.983	<0.001	0.992	<0.001	0.978	<0.001	365
2011	1	1.08951e-11	7.28113e-10	8.14378e-11	3.80068e-09	1.32018e-16	3.04815e-08	9.11672e-10	2.83564e-09	2.09578e-13	2.61433e-09	1.42994e-09	9.63864e-09	4.62433e-09	1.82971e-08	1.43228e-08	7.46761e-09
	2	8.15704e-09	5.44631e-10	4.80875e-15	7.1567e-11	1.52614e-09	3.79411e-09	6.08021e-09	8.31523e-09	1.58547e-09	3.93382e-09	1.57441e-08	2.44625e-09	2.64156e-09	5.48475e-09	1.03301e-09	5.67913e-11
	3	6.69852e-09	1.96444e-11	5.03139e-10	5.31552e-09	1.26181e-09	1.62959e-09	1.48638e-09	6.81185e-09	2.9451e-10	7.64718e-09	5.84742e-09	9.70736e-13	5.24662e-15	1.05965e-08	3.9069e-09	1.99808e-09
	4	6.91114e-09	9.6462e-14	1.79241e-15	1.92943e-09	2.0589e-09	6.99855e-12	2.632e-09	5.80558e-09	8.76259e-10	1.30421e-09	5.18997e-09	9.70445e-10	1.61217e-09	9.55289e-09	3.31119e-09	3.9241e-09
	5	1.58452e-08	6.87547e-10	9.59554e-13	1.37062e-09	8.56539e-10	2.85677e-09	6.00559e-09	2.91074e-10	6.80676e-09	7.18385e-09	1.02459e-08	1.043e-09	2.61556e-14	2.25102e-09	1.91498e-09	1.60737e-11
	6	2.72167e-09	4.12862e-15	2.15959e-09	9.37363e-14	5.90128e-10	1.34925e-09	5.8214e-09	1.685e-09	1.76676e-10	3.95727e-09	2.46049e-08	2.15166e-09	1.93962e-10	3.49434e-10	6.39788e-10	3.0512e-12
	7	9.53674e-09	1.86525e-09	1.4179e-09	5.67268e-10	2.6829e-09	1.88712e-09	1.78388e-09	2.81657e-15	1.42341e-09	6.34859e-09	9.57926e-09	2.77298e-12	1.77506e-09	5.13038e-09	8.11127e-15	4.35558e-10
	8	2.28035e-08	8.82569e-10	1.40247e-09	3.70194e-09	4.87042e-09	2.88708e-14	4.84331e-11	2.58727e-08	1.28202e-09	6.37026e-10	4.77741e-09	1.12665e-10	2.76829e-09	1.08504e-11	1.08709e-09	1.3691e-09
	9	5.07643e-09	9.69425e-16	8.68283e-11	4.02554e-10	3.09135e-09	6.33102e-09	3.53152e-09	3.18336e-09	2.90442e-15	6.62263e-09	1.19712e-08	7.6475e-12	3.77013e-09	2.0493e-10	8.27766e-16	9.62048e-16
	10	7.08348e-09	2.10325e-09	2.17702e-09	6.7747e-16	5.18638e-11	6.8804e-10	5.41207e-09	4.04924e-09	9.49982e-18	3.17976e-10	1.51173e-08	7.85086e-10	1.3959e-09	1.91588e-15	6.71309e-16	1.03004e-10
	11	1.20354e-08	2.42376e-09	2.54278e-13	1.03029e-16	3.911e-10	2.22522e-09	2.53846e-09	4.30192e-09	1.12711e-14	1.20721e-09	1.21267e-08	1.05455e-09	2.15382e-09	2.77058e-09	2.88569e-13	2.65113e-09
	12	1.17076e-08	2.75079e-09	3.88428e-11	2.24391e-11	9.58683e-10	3.16783e-10	1.61513e-15	6.95656e-09	2.18019e-09	2.72068e-09	1.1891e-08	7.95515e-12	3.08553e-09	2.11041e-09	1.38273e-12	4.38276e-09
	13	1.25555e-08	1.50691e-11	8.92932e-16	5.49708e-11	1.222e-09	2.85066e-09	5.11552e-10	7.09324e-09	1.81973e-15	7.34748e-09	1.05198e-08	1.54667e-09	1.80567e-09	5.68815e-09	1.15882e-09	7.2514e-15
	14	1.08614e-08	3.29537e-09	1.50035e-09	8.22406e-09	8.25551e-12	1.23803e-09	1.22632e-09	6.93962e-09	2.19203e-10	1.44167e-14	1.06324e-08	7.18714e-10	2.93659e-10	8.22482e-09	1.56618e-09	1.60646e-14
	15	1.75807e-08	1.39358e-09	8.79876e-13	1.82595e-10	1.73157e-09	1.57613e-09	8.46075e-10	8.52735e-09	3.61339e-10	2.56634e-09	6.95584e-14	2.90154e-15	1.51896e-09	6.12141e-09	2.57239e-09	2.98222e-09
	16	1.03001e-08	9.22899e-10	1.45768e-09	8.67837e-12	3.52429e-10	1.11134e-11	1.84121e-09	3.78488e-09	2.90667e-09	3.73655e-09	1.67162e-08	7.71929e-10	1.14581e-14	3.37921e-09	2.58037e-09	1.4498e-09
	17	1.02171e-08	6.30941e-12	2.74472e-10	4.76843e-15	1.02562e-09	2.92226e-11	5.22284e-12	9.11926e-09	1.08069e-09	2.65088e-09	9.05671e-09	4.10076e-10	3.18457e-09	3.36582e-09	9.95539e-10	4.83627e-09
	18	9.42555e-09	4.9918e-15	3.74853e-10	5.27785e-12	1.86229e-09	2.14674e-09	3.18363e-09	1.03421e-08	7.18106e-10	3.0284e-09	1.06658e-08	1.77033e-10	1.33827e-09	5.82206e-09	7.08448e-09	6.76015e-15
	19	1.35127e-08	1.39362e-09	2.41452e-09	1.29082e-09	1.89888e-11	1.7007e-12	1.22856e-09	4.90785e-09	7.57802e-15	2.67372e-10	5.34999e-09	1.43009e-09	2.74483e-09	3.18486e-09	1.58637e-09	1.63006e-10
	20	1.5243e-08	5.34995e-10	1.59134e-14	2.69077e-09	2.45025e-09	2.08006e-09	3.0224e-09	4.04999e-09	1.0346e-13	3.04904e-12	7.28911e-09	3.2468e-09	5.21181e-15	2.57232e-09	1.84757e-09	1.63499e-12
	21	1.19319e-08	1.99754e-09	2.16124e-09	2.84411e-09	3.7257e-14	2.42133e-10	2.50122e-11	7.51358e-09	1.32299e-09	4.45015e-09	9.61682e-09	1.88864e-09	3.40364e-10	4.74977e-09	3.50618e-09	1.27543e-10
	22	8.05413e-09	3.76442e-10	4.25314e-12	1.17537e-09	9.85507e-10	3.5025e-10	1.82103e-09	7.07142e-09	4.07467e-09	9.2923e-10	5.4627e-09	5.64542e-10	1.25128e-09	1.55221e-11	2.11433e-09	6.09557e-15
	23	2.29676e-08	1.32169e-09	1.13809e-09	4.19932e-15	8.02554e-10	1.29194e-09	4.61582e-09	5.02636e-09	1.58712e-13	2.39604e-13	9.19494e-11	2.15526e-09	2.1537e-09	8.06497e-09	8.01573e-10	2.88531e-09
	24	4.09429e-09	1.11611e-09	1.18556e-09	4.23071e-09	6.60548e-10	1.90092e-11	2.36879e-09	3.85619e-09	1.96084e-09	6.46023e-11	7.65332e-09	1.57243e-10	1.81673e-10	1.4232e-08	3.36566e-09	8.52649e-10
	25	1.1095e-08	6.54834e-14	9.72201e-10	9.51257e-10	1.18887e-10	1.67139e-09	2.88125e-09	3.80281e-09	6.09135e-11	6.0279e-10	9.64146e-09	1.91431e-09	1.78652e-09	7.97109e-09	1.54974e-13	1.45609e-09
	26	9.8504e-09	4.03089e-09	1.85421e-10	2.28271e-09	4.53176e-15	1.00694e-09	3.54058e-09	7.49269e-09	2.05412e-09	1.10233e-14	8.73517e-09	2.74372e-10	9.38041e-10	7.99374e-09	2.95668e-11	6.56314e-10
	27	7.25634e-09	2.02702e-14	1.05229e-13	1.85064e-09	2.53082e-11	4.20553e-11	6.01692e-10	2.77168e-09	3.43154e-14	1.81957e-09	1.58995e-08	1.71511e-09	1.39174e-09	5.26283e-09	3.74017e-10	4.41027e-09
	28	7.36946e-09	6.8294e-10	3.15455e-10	2.15601e-09	6.55024e-10	1.39241e-09	1.76765e-09	2.21804e-09	1.90025e-14	6.30441e-15	5.79887e-09	1.7624e-09	2.08629e-09	8.10176e-09	6.66103e-15	5.90132e-10
	29	2.23253e-09	2.8073e-09	2.19779e-11	3.77563e-09	1.32839e-09	2.44792e-09	4.07089e-09	1.53036e-13	1.43289e-09	6.28901e-10	1.2449e-08	4.912e-11	2.05522e-10	1.94919e-10	2.17354e-09	9.64361e-14
	Total	2.93135e-07	3.19005e-08	1.98755e-08	4.89057e-08	3.15875e-08	6.99641e-08	6.98093e-08	1.64625e-07	3.08183e-08	7.25904e-08	2.74104e-07	3.7004e-08	4.52419e-08	1.51704e-07	5.79742e-08	4.28186e-08	0.989	<0.001	0.985	<0.001	0.99	<0.001	0.966	<0.001	365
2012	1	2.01152e-10	4.71843e-16	2.64271e-09	4.9271e-09	7.22137e-11	1.30245e-08	3.39037e-09	3.07017e-15	1.4362e-09	5.341e-09	3.0036e-15	4.61608e-09	2.78297e-09	1.47425e-09	4.14174e-09	2.34016e-12
	2	1.30184e-08	2.33772e-13	2.61704e-15	2.08878e-09	2.82837e-12	1.57403e-10	5.22395e-09	1.11583e-08	1.26067e-10	1.77986e-09	9.21145e-09	2.17162e-09	8.72741e-11	1.3916e-09	1.81004e-11	5.60306e-09
	3	1.44185e-08	4.88905e-10	2.20502e-09	3.06318e-09	3.07455e-09	9.7519e-10	7.28389e-09	8.52399e-09	1.89541e-09	3.44591e-09	9.21752e-09	1.64644e-10	4.22835e-13	1.56719e-11	2.20043e-09	5.12778e-15
	4	8.41384e-09	9.62708e-15	6.87841e-10	4.43581e-09	2.24648e-09	1.54073e-09	3.32331e-12	2.14735e-09	4.63909e-12	1.19512e-14	4.72798e-09	5.02073e-10	2.76675e-09	5.64498e-09	4.83375e-12	1.57273e-09
	5	7.74478e-09	2.29863e-15	2.09261e-09	7.48587e-09	2.57804e-11	1.19643e-09	1.01277e-09	1.19876e-11	2.09868e-10	4.18839e-09	1.51171e-08	1.76632e-09	1.28683e-09	6.25931e-09	1.62385e-09	1.66236e-11
	6	4.53666e-09	2.48349e-15	2.47124e-14	2.12443e-09	1.9084e-09	2.70843e-09	2.401e-09	1.20646e-08	1.90261e-10	2.273e-09	5.22398e-09	1.99523e-09	3.02893e-09	1.58044e-09	1.52896e-09	4.4383e-10
	7	7.76603e-09	1.42866e-09	1.86818e-09	7.34115e-09	9.28154e-11	1.69118e-09	1.20657e-09	5.24677e-09	2.26048e-12	5.59088e-09	1.07937e-08	1.31113e-09	1.87587e-10	5.73066e-09	8.91853e-10	7.23257e-15
	8	3.82824e-09	2.4252e-09	1.26779e-09	8.01165e-10	8.50067e-10	2.54875e-09	3.12155e-09	1.73315e-08	2.74797e-09	9.73991e-16	4.33029e-09	9.60021e-12	9.05137e-09	8.73635e-09	1.73868e-12	3.52181e-10
	9	7.37979e-09	3.13186e-10	5.74929e-10	2.9891e-09	1.76468e-09	1.70336e-15	5.34347e-15	7.28428e-09	2.60255e-10	1.15099e-09	1.46676e-08	4.31076e-10	4.2076e-09	5.32521e-09	2.03531e-09	2.95583e-09
	10	1.73439e-08	9.14517e-10	8.23031e-10	3.57765e-09	1.22809e-09	1.89559e-09	3.45999e-09	5.26274e-10	9.90504e-16	4.94211e-09	6.18298e-09	2.06678e-10	3.26043e-11	2.72124e-14	2.81856e-09	1.00121e-09
	11	9.92221e-09	1.93416e-10	1.89506e-09	8.93677e-09	1.23014e-09	1.52534e-09	7.49497e-13	4.95835e-11	8.42515e-15	3.68474e-09	2.3607e-08	1.39858e-09	9.48714e-15	1.74476e-09	1.14436e-10	9.01652e-11
	12	1.37419e-08	2.2474e-12	1.8637e-09	1.27358e-11	3.63968e-09	5.74969e-10	3.7921e-09	6.89266e-09	2.13378e-10	5.98793e-10	5.83492e-09	8.47693e-15	1.68374e-09	1.16846e-09	6.1185e-10	1.07388e-09
	13	9.44031e-09	9.02304e-15	5.39399e-11	1.85967e-09	2.45122e-09	1.28764e-09	4.12187e-13	1.77055e-09	3.25169e-09	3.69454e-09	1.4064e-08	2.63784e-12	3.71511e-09	3.28529e-09	1.28062e-09	1.11378e-09
	14	1.64796e-08	3.06607e-09	1.56874e-09	3.62131e-09	3.09483e-10	5.11901e-15	1.08095e-09	1.22857e-11	9.01321e-10	1.98144e-09	4.98143e-09	6.08955e-10	1.18673e-09	4.61069e-09	7.57637e-14	2.40198e-09
	15	1.00427e-08	4.57597e-10	1.07916e-09	5.17451e-13	2.01289e-09	3.48177e-10	8.44711e-11	1.1103e-08	5.36332e-14	2.32389e-09	2.13298e-08	1.51661e-11	3.90199e-09	9.07128e-09	3.14061e-09	2.25486e-09
	16	2.00084e-08	1.10271e-10	3.76689e-17	1.55597e-09	2.32855e-09	1.06966e-09	1.28864e-09	1.52667e-11	1.17119e-09	5.67027e-10	1.15312e-10	1.52956e-11	1.47653e-09	9.50094e-09	3.04916e-10	2.35721e-09
	17	8.02173e-09	3.64688e-09	1.1452e-09	4.45188e-15	4.70238e-10	1.67209e-09	3.8968e-09	3.78019e-09	1.58206e-11	1.36375e-09	1.5625e-08	8.02759e-13	9.83781e-10	4.71607e-09	4.54299e-09	9.07595e-11
	18	8.42218e-09	4.86724e-10	7.0639e-16	7.79795e-09	1.74542e-10	1.75254e-09	1.0242e-09	5.0516e-09	9.17791e-09	5.50823e-09	1.5283e-08	6.50753e-10	1.59948e-10	9.33008e-09	9.86696e-15	3.42158e-11
	19	1.19232e-08	1.6652e-09	5.9804e-12	5.4603e-14	1.53817e-09	2.26903e-09	5.81789e-09	3.01905e-09	2.41958e-10	1.89878e-09	1.02817e-08	5.72493e-11	2.4827e-15	8.78937e-09	1.46579e-16	6.48574e-15
	20	9.23267e-09	3.10937e-11	7.01949e-12	2.57499e-12	2.445e-09	1.61943e-10	2.40574e-09	2.6165e-09	9.53204e-11	3.90904e-09	1.68155e-08	8.00572e-16	8.02906e-10	1.24728e-09	3.6042e-16	4.22233e-09
	21	1.15901e-08	2.75203e-09	2.11353e-14	2.30698e-10	5.20193e-10	5.39307e-15	6.44698e-11	5.00936e-09	9.44654e-09	3.80416e-09	6.33804e-09	3.54178e-11	3.54666e-09	8.73806e-09	1.59225e-09	4.12972e-14
	22	6.23503e-09	9.07224e-13	1.21551e-17	2.73756e-09	5.89616e-16	1.7438e-09	5.10529e-16	5.07771e-09	9.77307e-10	5.00906e-09	9.10081e-09	1.4274e-09	1.7957e-09	1.13503e-08	1.6617e-12	6.89445e-10
	23	5.24539e-09	4.47281e-09	5.26816e-11	1.51043e-09	8.33217e-15	1.16673e-09	1.25332e-09	4.85001e-09	4.69952e-09	4.90613e-09	1.13971e-08	1.13367e-15	2.48306e-10	3.83718e-09	4.87402e-10	2.25617e-11
	24	1.2742e-08	1.21214e-09	1.60814e-14	4.14423e-11	7.29742e-10	1.26721e-09	3.28693e-09	1.35919e-09	4.56612e-09	2.82884e-09	7.48976e-09	7.93951e-10	4.74049e-10	1.26883e-08	1.62464e-09	2.29461e-09
	25	9.86643e-09	3.6041e-09	1.24719e-10	1.51509e-09	1.02494e-10	1.88909e-09	2.71672e-09	5.85709e-09	5.22619e-15	1.25792e-10	2.85212e-09	3.35674e-10	1.86718e-09	3.98079e-09	8.47753e-14	1.69475e-12
	26	1.20266e-08	2.99497e-10	2.53205e-10	1.30592e-13	1.53529e-09	4.47547e-10	1.73839e-09	2.46743e-14	3.98917e-10	2.18122e-09	6.46286e-09	4.96154e-10	2.58357e-09	6.02876e-09	1.29209e-09	3.95335e-09
	27	1.12537e-08	1.88746e-09	1.61424e-10	5.80188e-11	1.74874e-09	1.79379e-09	2.5399e-09	4.84396e-15	2.45642e-15	1.07191e-15	7.2632e-09	2.06615e-14	2.04617e-09	2.02902e-09	2.87451e-10	3.90475e-10
	Total	2.70845e-07	2.94592e-08	2.0373e-08	6.87152e-08	3.25023e-08	4.47078e-08	5.80951e-08	1.20759e-07	4.203e-08	7.30976e-08	2.58314e-07	1.90125e-08	4.99047e-08	1.38275e-07	3.05465e-08	3.29392e-08	0.974	<0.001	0.959	<0.001	0.985	<0.001	0.946	<0.001	366
2013	1	2.23298e-11	1.10771e-09	1.5644e-08	9.50681e-11	4.13067e-10	6.26014e-11	9.45462e-10	1.67462e-15	9.18634e-10	4.91086e-11	1.34709e-15	3.33445e-09	2.88837e-16	2.61247e-11	1.15069e-09	1.18177e-10	0.972	<0.001	0.466	0.062	0.923	<0.001	0.958	<0.001	8
	2	7.55581e-09	2.58422e-16	5.71417e-11	3.77791e-09	6.4622e-09	4.65661e-09	7.50435e-14	1.41857e-09	3.50122e-09	3.2191e-13	1.42888e-08	3.39503e-11	6.81123e-09	1.31118e-08	1.69478e-10	3.18083e-13	0.854	<0.001	0.822	<0.001	0.774	<0.001	0.64	0.003	11
	3	5.22351e-09	4.18409e-09	1.53726e-09	6.71801e-09	1.83635e-09	3.93229e-09	2.3058e-09	2.99231e-14	1.57208e-10	7.24985e-09	1.00739e-08	7.61576e-11	1.66612e-09	8.8165e-09	2.6627e-09	4.98552e-12	0.898	<0.001	0.899	<0.001	0.747	0.001	0.886	<0.001	11
	4	5.79694e-09	7.28562e-11	2.2759e-09	4.90552e-10	1.15673e-16	1.15499e-09	4.75879e-16	1.3108e-09	1.09424e-11	2.37618e-15	1.4303e-08	1.07256e-09	5.40516e-09	1.02473e-08	8.14454e-11	6.38749e-10	0.463	0.03	0.343	0.075	0.912	<0.001	0.237	0.153	10
	5	6.33484e-09	6.14375e-10	1.5153e-09	1.47317e-09	2.54975e-09	1.27287e-09	1.51203e-09	1.13778e-10	6.67e-11	1.35051e-09	1.94403e-08	1.99373e-10	2.25174e-15	2.47352e-09	3.89952e-09	1.88435e-12	0.969	<0.001	0.703	0.005	0.311	0.118	0.974	<0.001	9
	6	9.12097e-09	7.73256e-12	1.24477e-09	2.12358e-09	3.35425e-09	2.87448e-09	8.59828e-10	2.72807e-09	5.94168e-14	4.73242e-09	6.49591e-09	9.90643e-10	2.99105e-09	3.39239e-10	1.4e-14	3.93133e-13	0.901	0.004	0.387	0.187	0.127	0.488	0.795	0.017	6
	7	7.23902e-09	2.24481e-14	1.21236e-09	2.2628e-09	3.6142e-15	2.59743e-09	5.48392e-10	3.15708e-09	4.38085e-10	1.64659e-09	5.64191e-09	9.89274e-10	5.53518e-09	3.78528e-09	7.42071e-10	9.87273e-15	0.749	0.001	0.544	0.01	0.538	0.01	0.344	0.058	11
	8	2.36655e-09	1.78655e-09	1.98044e-09	5.07123e-09	2.00516e-09	3.55735e-15	1.40588e-09	4.38867e-09	2.78095e-09	5.09542e-12	1.82879e-08	3.01478e-10	2.40882e-09	4.53254e-09	1.79663e-09	9.34922e-10	0.85	<0.001	0.124	0.262	0.009	0.774	0.395	0.029	12
	9	1.05297e-08	3.94903e-11	9.54199e-10	9.34521e-15	1.18394e-09	1.30851e-09	4.30778e-09	4.0513e-09	1.30016e-09	5.46173e-09	1.17345e-08	8.60009e-10	1.04946e-09	3.04e-14	2.62443e-10	4.08609e-10	0.489	0.001	0.458	0.001	0.235	0.036	0.182	0.069	19
	10	1.26985e-08	2.34891e-09	9.2022e-10	3.77408e-09	2.28115e-09	1.07495e-09	2.96312e-09	1.41522e-09	1.82129e-14	6.45008e-10	8.92058e-09	3.83289e-14	1.02103e-09	1.65386e-09	2.87347e-09	2.89041e-09	0.135	0.239	0.093	0.336	0.719	<0.001	0	0.964	12
	11	8.31537e-09	3.90071e-16	2.77653e-09	6.87486e-10	6.18836e-16	1.18054e-10	1.43738e-09	4.94622e-09	3.56598e-15	2.95863e-09	8.30339e-09	2.12036e-09	1.13503e-15	7.19519e-09	2.38919e-09	1.20643e-12	0.692	0.081	0.426	0.232	0.595	0.127	0.937	0.007	5
	12	6.95392e-09	2.68266e-09	2.35778e-09	5.60958e-09	6.71349e-10	3.63161e-10	1.11737e-09	9.41903e-09	4.88005e-10	7.32922e-09	5.10969e-09	3.452e-13	2.44519e-10	1.57186e-08	2.38005e-13	1.1325e-14	0.001	0.93	0.955	<0.001	0.051	0.435	0.811	<0.001	14
	13	8.22779e-09	5.93537e-14	6.30147e-10	4.10081e-09	2.81651e-10	2.61761e-09	1.6712e-09	5.49259e-09	1.58694e-10	5.86006e-09	9.5226e-09	1.90065e-11	1.93468e-10	7.48657e-09	1.16024e-08	6.17368e-10	0.232	0.274	0.608	0.039	0.79	0.007	0.221	0.287	7
	14	8.42402e-09	2.89275e-09	5.55774e-16	2.55185e-15	1.27296e-09	1.50211e-09	4.26412e-16	7.07197e-09	7.51864e-09	1.6341e-09	1.00644e-08	1.40512e-15	7.05822e-09	9.94332e-09	2.11936e-09	3.00481e-15	0.03	0.708	0.752	0.012	0.667	0.025	0.188	0.331	7
	15	1.63427e-08	1.87274e-10	3.21336e-09	5.42318e-09	2.67454e-10	7.4326e-13	3.47015e-09	1.31851e-08	8.78796e-12	4.91065e-09	5.94721e-09	4.45133e-10	1.25154e-09	2.19086e-08	6.25887e-10	7.70075e-15	0.05	0.629	0.644	0.03	0.265	0.237	0.505	0.074	7
	16	4.02163e-09	4.8319e-14	2.26357e-09	7.0005e-14	5.28347e-11	1.28477e-15	1.31426e-09	2.46679e-10	3.18735e-09	4.29275e-09	5.04256e-09	1.16463e-12	4.27575e-09	4.38994e-09	2.20809e-10	8.25067e-10	0.855	0.249	1	0.003	0.944	0.152	0.923	0.179	3
	17	1.41915e-08	3.05665e-10	6.7855e-10	5.31118e-09	8.28406e-15	2.0868e-09	8.2611e-10	1.24889e-10	1.76534e-11	3.12285e-11	2.8573e-08	2.18657e-09	2.57206e-09	3.13452e-09	3.81499e-09	1.48065e-09	0.936	0.002	0.951	0.001	0.265	0.296	0.456	0.141	6
	18	4.34746e-09	4.1619e-14	1.13855e-14	5.45164e-10	3.3327e-13	3.95095e-09	1.7102e-09	3.45508e-14	2.55291e-09	1.98616e-09	6.93311e-09	6.35881e-10	3.99806e-09	5.33744e-10	2.96815e-13	4.39818e-17	0.889	0.016	0.863	0.022	0.119	0.569	0.221	0.424	5
	19	1.95576e-08	2.11318e-09	7.83867e-10	3.00261e-09	3.0713e-15	7.21531e-10	5.08946e-09	1.50793e-08	4.69647e-09	1.05417e-14	6.19295e-09	4.58612e-15	9.4739e-11	9.65402e-09	9.39848e-09	1.47798e-09	0.703	0.001	0.542	0.01	0.042	0.546	0.866	<0.001	11
	20	1.31482e-08	8.78075e-09	1.4941e-09	2.16134e-09	2.95855e-15	1.0245e-10	9.24563e-11	2.86307e-10	1.20147e-10	9.76085e-10	1.42524e-08	5.62753e-16	3.42262e-09	9.21546e-09	1.53958e-09	1.67572e-09	0.006	0.835	0.889	<0.001	0.012	0.768	0.814	<0.001	10
	21	1.71219e-08	1.24941e-09	9.75813e-15	3.64532e-09	1.86024e-09	1.3254e-12	1.98963e-14	6.93323e-09	1.84859e-09	1.12071e-09	1.50297e-08	4.54548e-14	3.13702e-09	1.39488e-08	3.63058e-09	6.28986e-09	0.849	<0.001	0.111	0.346	0.545	0.015	0.001	0.916	10
	22	9.21998e-09	1.88689e-09	5.1864e-10	1.19506e-09	1.26079e-09	1.05144e-09	3.81432e-09	8.11196e-09	5.51834e-09	1.81358e-12	2.40347e-08	4.50883e-14	8.12411e-10	1.19126e-08	4.78403e-09	1.36515e-09	0.581	0.017	0.152	0.3	0.248	0.172	0.661	0.008	9
	23	1.74263e-09	1.86953e-12	8.67297e-10	1.01188e-08	2.00818e-10	2.8026e-17	1.84865e-12	3.59397e-09	7.83886e-10	6.72131e-09	2.16301e-08	7.56446e-10	7.04279e-10	5.16349e-09	1.83718e-09	5.86148e-09	0.817	<0.001	0.166	0.242	0.785	0.001	0.949	<0.001	10
	24	1.06837e-08	1.50212e-09	3.55148e-09	9.77742e-12	1.80773e-15	1.94398e-16	2.12641e-10	1.76061e-08	2.94584e-12	7.3678e-10	1.0705e-08	6.71626e-10	6.23305e-09	6.87642e-09	1.54158e-11	1.69144e-09	0.037	0.681	0	0.97	0.844	0.003	0.437	0.106	7
	25	9.74363e-09	1.77451e-13	4.57688e-16	6.16988e-09	7.11098e-10	7.67514e-10	2.40866e-16	1.76833e-16	6.76758e-09	1.58015e-10	5.21092e-09	3.66388e-10	2.24404e-09	2.70999e-08	4.11809e-09	2.15181e-09	0.663	<0.001	0.479	0.003	0.035	0.49	0.001	0.916	16
	26	1.52258e-08	9.33758e-10	1.49472e-09	5.58719e-10	1.68509e-09	1.24748e-09	3.27731e-09	7.67097e-10	1.96039e-09	2.76504e-09	8.26907e-09	2.8088e-15	8.97548e-16	1.8087e-09	1.26418e-09	3.29939e-11	0.056	0.377	0.005	0.803	0.003	0.853	0.411	0.007	16
	27	6.82878e-09	4.54537e-09	2.02107e-09	1.47412e-09	3.4556e-10	6.75199e-11	1.1181e-09	2.43455e-09	1.60946e-13	1.8008e-09	1.79249e-08	1.21985e-11	3.38075e-09	1.47277e-09	7.58248e-10	1.0638e-09	0.015	0.792	0.127	0.434	0.879	0.002	0.915	0.001	7
	28	8.18127e-09	2.93065e-09	2.74822e-10	2.55962e-09	6.95366e-10	2.41202e-10	1.62521e-09	2.41236e-11	1.14049e-08	7.81177e-09	1.2035e-08	9.70471e-12	2.52105e-10	2.10708e-08	4.37225e-13	8.17385e-11	0.6	<0.001	0.338	0.011	785	<0.001	0.595	<0.001	18
	29	1.02617e-08	4.45009e-09	2.1786e-09	2.45026e-10	8.50903e-10	7.1237e-12	2.0508e-09	1.08305e-08	2.79137e-15	4.18478e-09	6.72621e-09	2.53804e-11	2.06387e-09	9.82995e-09	5.75309e-10	1.19797e-10	0.105	0.305	0.921	<0.001	0.689	0.001	0.027	0.611	12
	30	1.03279e-08	3.89175e-09	9.65288e-10	1.81716e-15	9.1768e-10	1.70487e-09	1.45937e-09	4.86819e-09	1.72356e-11	1.55446e-09	6.94581e-09	3.85851e-13	4.25633e-09	5.70428e-09	7.9117e-13	1.16992e-09	0.714	0.002	0.009	0.791	0.845	<0.001	0.295	0.105	10
	31	1.58748e-08	6.1142e-09	8.76325e-11	7.60522e-10	3.76233e-10	3.29803e-11	3.07325e-09	4.98057e-09	8.05559e-09	1.25447e-10	2.08748e-09	1.45926e-15	9.11235e-10	8.92891e-09	8.76591e-10	1.82279e-12	0.337	0.048	0.879	<0.001	0.862	<0.001	0.751	<0.001	12
	32	1.33052e-08	1.66337e-09	1.50268e-09	1.10004e-09	4.37638e-10	7.88824e-15	1.64532e-14	6.01683e-09	1.21174e-10	6.72926e-09	1.49574e-08	1.27541e-14	1.06964e-10	8.87019e-09	1.15474e-08	3.5795e-09	0.17	0.237	0.208	0.186	0.208	0.186	0.763	0.001	10
	33	1.32819e-08	3.40757e-13	1.13035e-10	3.53228e-09	1.64828e-09	1.95265e-14	1.02934e-09	6.74854e-09	5.4996e-16	2.05756e-12	9.50794e-09	2.5588e-10	2.10148e-09	1.8853e-09	1.22337e-09	4.71921e-09	0.366	0.004	0.011	0.654	0.373	0.003	0.014	0.604	21
	34	1.32429e-08	5.31161e-11	5.40982e-10	2.6903e-09	1.55658e-09	1.08585e-09	1.52349e-09	3.04726e-09	6.26975e-10	2.60374e-11	8.35897e-15	1.73175e-14	6.77272e-10	2.91795e-09	2.08113e-09	1.19528e-09	0.981	<0.001	0.784	<0.001	0.003	0.826	0.848	<0.001	14
	35	7.57011e-09	1.20992e-09	1.64314e-10	2.92693e-09	2.51204e-14	1.66525e-09	2.06632e-09	6.31673e-09	4.47336e-09	4.3304e-09	1.99872e-08	8.04395e-10	7.17783e-10	3.9205e-09	4.58063e-10	3.16033e-12	0.075	0.415	0.156	0.23	0.309	0.076	0.08	0.4	11
	36	1.23631e-08	4.4792e-10	2.13524e-09	1.5546e-09	1.97743e-09	1.26814e-14	1.29117e-09	2.43981e-09	3.16674e-10	8.02648e-10	9.04979e-09	1.61275e-10	3.95795e-09	2.82005e-09	1.54213e-09	3.43111e-10	0.839	<0.001	0.587	0.002	0.622	0.001	0.048	0.474	13
	37	1.04062e-08	1.92375e-09	2.49404e-16	8.6202e-10	3.56726e-14	2.39842e-14	2.61464e-09	4.16372e-09	4.99195e-09	1.15751e-10	1.18906e-08	4.60687e-10	9.14622e-10	6.37307e-09	1.62631e-09	2.33337e-09	0.021	0.656	0.775	<0.001	0.172	0.18	0.662	0.001	12
	38	1.60003e-08	3.07631e-09	3.38515e-15	8.24607e-09	9.74147e-15	5.87011e-11	2.91901e-10	7.02469e-09	6.87555e-09	1.81757e-10	7.79031e-09	2.56969e-10	8.22522e-10	9.71254e-09	1.15301e-09	3.11596e-09	0.529	0.017	0.604	0.008	0.068	0.467	0.121	0.324	10
	Total	3.718e-07	6.30052e-08	5.79553e-08	1.00277e-07	3.71562e-08	3.83295e-08	5.70267e-08	1.70344e-07	8.16879e-08	9.02884e-08	4.1291e-07	1.70479e-08	8.32927e-08	2.84482e-07	8.2842e-08	4.61959e-08	0.989	<0.001	0.947	<0.001	0.979	<0.001	0.959	<0.001	365
2014	1	3.96623e-09	7.3733e-09	1.20613e-16	9.62512e-09	8.00974e-10	2.06146e-08	2.59973e-09	8.35506e-09	5.61445e-09	6.93621e-09	7.36161e-09	5.40254e-09	2.9723e-09	2.18964e-13	1.78934e-10	7.83748e-09
	2	1.14027e-09	2.30491e-10	5.93085e-09	1.85416e-09	4.62795e-17	3.50561e-12	6.14181e-09	1.01061e-09	4.34012e-10	1.01387e-08	1.33276e-10	3.03607e-09	5.47045e-09	2.55509e-09	1.58171e-09	5.30546e-16
	3	1.49352e-08	5.90986e-15	9.77841e-10	6.63535e-09	1.48857e-09	1.5107e-09	2.67364e-09	4.35019e-09	1.35632e-09	2.33479e-10	6.0452e-14	1.13476e-09	2.60101e-11	6.80968e-09	9.08493e-10	1.02154e-09
	4	3.81387e-09	6.35477e-16	7.83033e-10	2.35111e-11	2.62814e-09	1.5073e-10	3.73642e-11	1.28315e-08	1.13207e-10	5.06586e-09	5.05133e-09	1.00357e-14	7.585e-09	9.52325e-09	1.77665e-09	2.01534e-09
	5	6.09326e-09	4.05142e-10	1.05303e-10	1.17732e-10	1.34453e-12	5.63435e-10	2.91117e-10	4.69985e-09	1.57881e-14	3.98471e-10	6.04029e-09	1.38991e-09	4.00394e-09	5.17409e-09	5.20298e-09	2.88716e-09
	6	5.93112e-09	4.56984e-10	1.29573e-09	8.30287e-16	3.66758e-16	3.19831e-09	8.6822e-09	6.33486e-09	5.45103e-11	3.25084e-09	4.86992e-09	8.31494e-10	1.45249e-10	6.70203e-09	3.36997e-11	1.63171e-13
	7	6.37188e-09	4.84534e-13	1.30555e-09	5.41954e-09	8.90784e-10	1.52416e-09	3.10215e-09	2.8523e-09	4.02303e-12	1.27109e-14	1.23067e-08	1.51377e-09	1.37697e-09	7.23582e-09	2.21152e-10	6.65253e-10
	8	1.28086e-08	8.71059e-10	2.07083e-12	1.34776e-09	3.11165e-09	8.89729e-15	4.26721e-09	2.5009e-09	2.00883e-09	1.02171e-09	3.70205e-09	5.20954e-11	3.47958e-09	9.84384e-09	3.24639e-09	4.77968e-09
	9	9.77415e-09	1.30393e-11	1.29749e-14	5.04485e-15	9.82845e-09	5.71315e-09	2.53194e-10	3.10023e-09	1.65291e-12	6.95141e-09	2.07818e-08	3.72454e-15	1.87605e-09	1.04412e-08	2.01043e-09	1.84209e-09
	10	6.09745e-09	9.7102e-10	5.69793e-09	4.40023e-15	5.2581e-10	2.374e-10	1.09904e-08	3.65256e-08	2.8682e-10	1.66268e-15	1.13846e-08	1.38115e-09	1.42852e-09	1.90376e-08	3.78045e-11	5.75871e-10
	11	7.88714e-09	1.4539e-09	3.91646e-11	1.75245e-12	2.01108e-09	2.31408e-09	3.99535e-09	5.63304e-09	1.44331e-14	1.60487e-16	1.07694e-08	1.32938e-10	1.46136e-09	1.78931e-09	1.668e-09	3.18302e-10
	12	5.54496e-09	2.18384e-14	2.45009e-10	1.80401e-12	1.85262e-09	1.99425e-09	3.11964e-09	2.99613e-09	2.11393e-09	4.60881e-10	1.62168e-08	8.3151e-10	3.0413e-09	2.58887e-09	6.719e-10	1.36076e-11
	13	1.17625e-08	1.66812e-09	3.47386e-10	3.17973e-13	5.39385e-10	1.57255e-09	3.36872e-10	7.09802e-09	1.41525e-13	5.73513e-09	1.00276e-08	9.1534e-10	1.86239e-09	1.87265e-09	9.04724e-15	2.61793e-09
	14	2.00583e-08	2.22162e-10	2.04701e-09	5.82951e-10	8.68761e-10	7.07089e-10	2.68197e-09	1.14191e-14	2.07119e-11	4.12306e-09	6.65724e-09	8.35081e-10	7.44324e-15	9.94194e-09	1.82821e-10	4.87824e-10
	15	9.09824e-09	1.68167e-09	2.6857e-09	7.09824e-10	2.39131e-09	2.5179e-10	1.4573e-09	1.99569e-08	7.53371e-10	1.84308e-12	1.14289e-08	6.88103e-11	3.94874e-09	6.60811e-09	9.48791e-13	1.78805e-09
	16	1.97635e-08	2.33239e-09	2.02217e-12	3.60639e-10	5.42794e-14	2.95569e-13	1.23743e-09	1.6946e-08	1.90328e-09	1.81725e-09	1.07559e-08	4.04857e-10	3.2849e-09	1.66476e-08	1.56588e-09	6.31689e-09
	17	1.23285e-08	2.92982e-14	1.09248e-09	4.52037e-10	1.3999e-09	9.60522e-11	2.52612e-09	5.24052e-09	2.94549e-09	4.50379e-09	6.62622e-09	5.11651e-11	1.22825e-14	7.7663e-09	1.45951e-09	1.42085e-09
	18	1.13744e-08	1.3277e-09	4.12133e-10	1.26998e-09	1.67563e-09	5.79621e-14	8.1245e-11	6.62156e-09	3.36018e-10	1.78572e-09	1.5253e-08	3.63493e-14	4.01587e-09	9.07853e-09	1.54753e-09	3.51619e-09
	19	1.21241e-08	3.61785e-10	2.2851e-09	4.87959e-09	4.25852e-11	6.07072e-10	2.39232e-09	1.59739e-09	2.80365e-12	6.4508e-15	1.69696e-08	1.18155e-09	8.62648e-15	9.06218e-09	1.42706e-09	4.65909e-10
	20	1.23542e-08	8.12369e-11	5.81046e-11	1.72374e-09	1.73902e-09	1.51434e-09	1.8807e-09	6.80153e-09	4.27199e-10	1.11901e-09	1.04671e-08	3.59042e-12	3.19731e-14	2.73081e-09	8.90965e-12	4.35022e-10
	21	2.94053e-08	6.1534e-09	1.1379e-13	2.0026e-09	1.60531e-10	2.77251e-09	1.14584e-09	5.03438e-09	1.42806e-09	1.0134e-08	1.92029e-10	1.21931e-10	2.26396e-09	5.34602e-09	3.7387e-10	8.18055e-10
	22	1.31348e-08	2.39755e-14	1.4958e-09	2.85522e-10	1.29633e-14	6.0598e-10	3.47448e-11	4.39564e-09	4.11087e-15	3.06136e-09	7.92665e-09	1.35411e-09	2.95757e-09	5.05609e-09	3.52974e-09	9.62943e-11
	23	2.02445e-08	6.79037e-09	2.2024e-10	3.32855e-15	2.5448e-14	2.3618e-09	1.45902e-15	8.62183e-09	1.02495e-09	1.55806e-10	1.09197e-08	4.13551e-10	4.3856e-09	1.53958e-08	3.61879e-13	4.41652e-16
	24	9.19098e-09	8.15392e-10	4.42981e-15	2.63888e-09	1.5571e-09	1.17779e-09	2.12908e-09	6.8513e-09	1.39824e-14	2.07315e-11	1.00459e-08	1.0994e-15	1.50411e-09	4.22835e-09	1.38648e-09	1.39721e-09
	25	7.55394e-09	5.19467e-09	2.91144e-14	3.60186e-09	1.94941e-16	2.57494e-09	1.97504e-09	1.28154e-08	8.22846e-11	6.44223e-09	1.45216e-08	1.64339e-11	2.71708e-15	1.16218e-08	7.06101e-10	1.08285e-10
	26	5.43294e-09	3.47916e-10	1.45736e-10	1.12898e-09	6.5553e-10	8.62433e-10	2.22601e-09	4.36563e-09	6.41122e-09	3.44546e-09	1.44488e-08	1.85902e-10	5.02438e-14	3.28206e-09	5.89152e-09	5.20851e-11
	27	1.16036e-08	5.00842e-10	1.49581e-09	3.41625e-09	1.41563e-09	4.04451e-10	2.54544e-12	4.13549e-09	1.48085e-11	2.30846e-09	6.37995e-09	3.3191e-10	2.59159e-09	2.70487e-09	1.00791e-15	8.35786e-11
	28	7.94911e-09	9.63396e-14	2.91072e-10	8.85247e-10	8.32374e-10	9.59578e-10	1.32516e-09	5.38327e-09	1.96866e-14	2.71672e-11	7.56606e-09	9.61914e-10	2.15542e-09	5.45451e-09	1.82222e-09	8.87742e-10
	29	7.29451e-09	1.7975e-10	1.52459e-09	1.65506e-09	1.97673e-09	1.9831e-09	1.46057e-09	8.22043e-09	8.03706e-12	1.58332e-09	9.52618e-09	1.89883e-15	2.4419e-09	1.33768e-14	2.10245e-10	4.47061e-11
	30	3.03503e-09	1.20321e-14	1.60094e-13	1.89577e-09	1.0185e-09	2.92977e-09	1.05983e-10	6.27605e-10	1.45418e-10	5.52705e-09	9.58442e-09	9.99106e-10	9.88517e-10	7.17425e-09	2.4316e-09	2.90566e-11
	31	6.53849e-09	2.84798e-13	2.34211e-09	1.13789e-15	1.67901e-09	1.25633e-09	1.28631e-16	1.78506e-08	2.57518e-16	2.9087e-11	1.10719e-08	1.7979e-09	3.39735e-09	3.4992e-09	2.45631e-16	2.10539e-10
	32	2.38719e-10	1.22933e-09	5.58454e-16	2.03815e-09	6.68193e-12	3.20649e-09	2.29503e-15	1.50252e-09	2.39043e-09	3.05777e-09	5.24941e-09	1.14701e-09	1.64876e-09	7.35534e-10	7.63694e-10	2.07315e-09
	Total	3.1485e-07	4.06626e-08	3.28281e-08	5.45541e-08	4.10982e-08	6.36687e-08	6.91527e-08	2.35256e-07	2.9882e-08	8.93358e-08	2.94236e-07	2.64965e-08	7.03135e-08	2.09908e-07	4.08466e-08	4.48059e-08	0.986	<0.001	0.938	<0.001	0.982	<0.001	0.953	<0.001	365
2015	1	2.02734e-08	5.48271e-09	1.54085e-09	2.96125e-10	6.31551e-09	1.50794e-09	8.01298e-10	2.37342e-09	8.35642e-16	1.77772e-12	1.40706e-09	3.58464e-09	2.22203e-08	8.03e-10	8.29485e-09	1.5684e-08
	2	1.12549e-09	2.06832e-09	2.39367e-09	1.09085e-11	5.37483e-10	1.92699e-14	2.63014e-09	7.56951e-09	7.85524e-09	3.19453e-14	1.60783e-08	6.71584e-10	6.03908e-09	5.52707e-09	9.00089e-10	6.84776e-13
	3	3.92963e-09	2.93191e-09	6.32126e-16	1.43293e-11	9.31399e-13	6.99449e-13	2.86033e-09	3.88433e-09	7.98761e-09	3.51393e-09	7.95042e-09	4.78835e-11	3.22568e-09	4.29179e-09	2.35768e-09	2.27111e-09
	4	6.29383e-09	6.95656e-10	1.62071e-09	1.05157e-09	2.4537e-09	7.32829e-10	4.4079e-09	2.09085e-09	2.99097e-09	6.57609e-10	1.62309e-08	8.21831e-14	5.0006e-14	2.87134e-10	8.32198e-10	1.82621e-09
	5	3.99675e-09	2.77827e-11	7.61864e-15	1.057e-09	1.25685e-09	2.9631e-09	3.97427e-16	5.69833e-09	3.15309e-10	6.70453e-09	6.17365e-09	9.60092e-10	3.23043e-09	5.97309e-09	2.73269e-09	5.0679e-12
	6	1.26874e-08	3.48618e-10	1.20864e-09	3.1281e-09	5.13236e-14	3.7754e-13	6.69444e-15	4.15076e-09	6.79763e-10	7.52085e-10	3.67739e-09	1.77516e-09	2.26962e-09	8.70666e-09	8.54724e-10	3.33926e-09
	7	4.47713e-09	3.4962e-10	3.44097e-11	2.88778e-13	1.12749e-12	3.03253e-09	8.66808e-10	1.8569e-09	6.78302e-14	2.72112e-09	9.36637e-09	1.27133e-09	5.20695e-09	6.14217e-09	6.01167e-10	3.42893e-10
	8	7.78756e-09	2.08446e-09	1.89112e-09	1.90472e-09	2.16384e-09	4.11537e-12	2.44118e-09	6.40196e-09	2.3977e-09	3.31333e-09	9.41534e-09	3.02914e-14	2.36028e-09	7.47861e-09	3.95789e-09	4.41571e-15
	9	1.14821e-08	3.54374e-10	8.1917e-10	2.78242e-09	3.82999e-15	1.52222e-09	2.91806e-09	3.39707e-09	3.53536e-14	2.93799e-09	6.17746e-09	1.71925e-09	1.05157e-12	7.28827e-09	1.20669e-09	1.31534e-09
	10	1.03443e-08	5.70636e-09	1.3733e-09	5.6898e-10	1.51506e-12	7.03832e-10	4.64002e-10	4.18187e-09	3.53351e-09	6.71705e-09	1.61115e-08	6.16572e-15	2.52969e-09	3.28844e-09	1.47798e-09	3.31187e-12
	11	9.66751e-09	4.21337e-11	3.86722e-11	1.97631e-09	2.85945e-10	1.8132e-09	7.67868e-10	6.61323e-09	6.75424e-15	2.92247e-09	1.87682e-08	1.07869e-09	3.64427e-09	1.00325e-09	5.83725e-09	6.28465e-10
	12	1.44474e-08	4.44227e-10	1.44444e-09	2.47615e-09	2.61058e-09	1.06734e-09	4.38877e-09	6.91464e-15	1.37003e-09	3.51593e-09	1.02529e-08	2.17959e-15	9.13139e-10	3.7273e-09	1.4315e-10	5.19053e-10
	13	7.25091e-09	1.67672e-14	1.59658e-10	1.17314e-09	1.18806e-10	1.14055e-09	1.22783e-09	8.52333e-09	1.21323e-10	4.6206e-10	1.01459e-08	1.26746e-09	1.06128e-09	8.77195e-09	1.3099e-09	1.01258e-09
	14	1.54556e-08	2.56451e-09	4.01497e-11	4.0676e-10	6.25096e-15	1.99123e-09	3.55247e-09	9.94543e-09	5.2786e-10	2.8403e-09	1.74436e-09	7.05954e-10	6.02931e-10	1.3254e-08	3.79735e-09	2.54532e-10
	15	1.43845e-08	1.12408e-09	6.99548e-10	1.55855e-09	1.21797e-14	1.5531e-09	9.67e-10	5.47154e-09	1.63484e-11	2.31996e-09	1.09962e-08	9.32683e-10	1.86649e-09	4.19165e-09	2.04324e-09	6.15452e-10
	16	1.2222e-08	1.61301e-09	7.81627e-10	1.78173e-09	1.69118e-09	2.10306e-09	2.69112e-09	2.02112e-10	1.21455e-09	1.57903e-15	1.18892e-08	4.23799e-12	3.26653e-10	6.19422e-09	1.08575e-09	1.21754e-12
	17	1.07532e-08	2.18926e-09	6.87102e-12	3.44122e-11	1.21621e-09	1.24409e-09	1.98201e-09	3.90379e-10	3.40811e-09	1.43396e-09	1.7427e-08	2.45277e-11	4.39968e-09	2.67511e-16	2.86268e-11	1.2548e-09
	18	1.41997e-08	1.00255e-09	1.21743e-09	3.56846e-13	1.51971e-09	1.03907e-09	2.20176e-09	4.65855e-10	3.36348e-14	8.97866e-10	6.73556e-09	5.93617e-12	3.46742e-09	3.15849e-09	1.05746e-09	2.38892e-10
	19	1.53225e-08	1.12105e-14	2.03391e-09	6.39069e-09	3.37604e-11	5.89349e-10	4.26055e-10	1.30409e-09	1.45961e-11	2.0923e-10	1.60331e-08	1.1252e-09	1.69581e-09	9.3455e-09	1.07931e-09	1.17354e-09
	20	1.71317e-08	4.09904e-09	1.32665e-09	5.82691e-09	1.2667e-09	7.73215e-10	3.3753e-14	4.23479e-11	1.95102e-10	3.90604e-15	1.02734e-08	3.75163e-10	1.00987e-09	7.12823e-09	1.13077e-09	1.8358e-09
	21	1.11212e-08	9.91774e-15	1.63242e-09	2.42432e-09	1.71157e-11	1.81756e-09	8.89878e-10	1.31104e-08	1.13237e-12	4.93981e-09	6.78672e-09	6.07718e-10	1.51255e-09	5.06973e-09	1.74521e-10	6.64652e-10
	22	9.82819e-09	9.49003e-10	9.17105e-17	2.75279e-09	1.52028e-09	3.20366e-12	3.86442e-10	6.92229e-11	1.5525e-09	2.99528e-15	1.00087e-08	7.84525e-11	8.52737e-10	1.36732e-08	1.25267e-10	3.90181e-09
	23	9.05474e-09	2.43242e-09	3.67937e-10	1.24047e-12	1.07704e-10	7.04745e-10	2.2109e-09	1.07517e-08	3.66334e-09	5.25716e-14	4.87782e-09	5.14856e-10	3.30446e-09	4.89664e-14	2.28554e-09	7.68685e-10
	24	1.81415e-08	3.5053e-11	2.6092e-12	3.19132e-09	1.75479e-10	1.28118e-09	2.39292e-09	2.20385e-15	1.05102e-16	2.61158e-09	1.60788e-08	2.14923e-09	1.36152e-09	4.0962e-09	1.69813e-16	1.97954e-16
	25	1.16e-08	2.23663e-09	2.47146e-10	2.09495e-14	3.97174e-09	1.79822e-09	2.68335e-09	9.82091e-09	2.01358e-10	2.66273e-14	6.98257e-09	1.20817e-12	5.42957e-10	2.53767e-09	6.43638e-10	1.04895e-09
	26	1.23292e-08	8.93181e-10	1.28663e-15	1.14545e-10	9.68723e-11	1.33214e-09	3.79546e-09	4.92661e-09	2.2793e-09	2.60545e-09	6.40773e-09	3.07968e-10	1.42814e-10	1.6308e-09	3.94584e-09	7.31672e-10
	27	8.10484e-09	1.62158e-09	6.46629e-10	1.46334e-09	2.37018e-14	5.96735e-15	2.5778e-09	1.14598e-13	1.95139e-09	1.08482e-09	7.80499e-09	1.38685e-09	2.5614e-09	4.57921e-09	2.46684e-09	2.31248e-09
	28	5.32314e-09	9.78535e-11	1.23395e-09	1.62242e-09	1.24493e-09	8.54802e-10	8.17576e-10	3.67703e-09	3.05416e-09	1.62294e-09	1.25631e-08	1.93169e-15	2.42923e-09	6.66029e-09	1.65532e-14	2.71601e-10
	29	8.13271e-09	2.78598e-10	1.01773e-15	1.17179e-10	1.10588e-09	1.00297e-09	2.29433e-12	8.16928e-09	2.42407e-09	1.9516e-10	7.37307e-09	1.58857e-09	4.85349e-09	4.43453e-09	8.6641e-11	1.45448e-14
	30	8.18556e-09	1.15934e-09	2.50111e-10	2.27652e-09	1.75077e-11	1.70053e-09	2.82994e-09	4.0297e-09	1.06084e-10	6.61904e-15	3.50573e-09	1.30464e-09	3.74975e-09	1.27165e-09	2.69011e-10	4.72196e-11
	31	1.45202e-08	4.73837e-09	1.53261e-15	9.1193e-10	1.3342e-15	1.30005e-09	7.65555e-10	5.32003e-09	4.94304e-10	4.91746e-09	9.30113e-09	1.42139e-11	3.49152e-09	3.15732e-09	1.07476e-10	2.65534e-09
	Total	3.29574e-07	4.75707e-08	2.30116e-08	4.73151e-08	2.97315e-08	3.55773e-08	5.49468e-08	1.34438e-07	4.83558e-08	5.98985e-08	2.98545e-07	2.35036e-08	9.08731e-08	1.53671e-07	5.08336e-08	4.47246e-08	0.979	<0.001	0.904	<0.001	0.955	<0.001	0.934	<0.001	365
2016	1	5.09599e-10	1.71969e-08	2.15774e-08	1.02899e-12	9.14206e-09	4.48898e-09	7.9939e-10	1.38113e-08	9.89902e-09	1.42177e-08	6.12034e-09	2.24314e-08	2.666e-09	8.45034e-09	1.86295e-15	3.70622e-13	0.890505	0.0563344	0.885983	0.0587332	0.870745	0.0668631	0.828432	0.0898175	4
	2	5.29925e-08	1.54119e-11	4.20712e-09	1.74511e-08	1.16098e-08	2.59905e-08	2.66922e-10	3.5894e-09	2.3836e-08	1.75283e-16	1.45817e-08	2.77497e-08	4.00794e-08	6.57849e-16	2.45367e-16	8.17653e-09	0.915439	0.000195268	0.472974	0.0594096	0.913425	0.00020973	0.449001	0.0690312	8
	3	1.09552e-08	4.2129e-10	5.63262e-09	3.04889e-10	3.81503e-09	3.95639e-15	1.04904e-08	1.62499e-09	1.62255e-08	1.36761e-14	3.76554e-09	3.64966e-09	2.56996e-10	7.4649e-09	1.31376e-09	9.59041e-09	0.395254	0.0285423	0.0111739	0.743699	0.673139	0.00107792	0.502859	0.00981261	12
	4	7.5599e-09	1.38883e-15	4.24836e-09	2.33436e-14	3.33065e-09	9.04972e-09	7.34386e-09	2.54883e-09	1.93505e-08	3.52811e-09	5.056e-14	7.01378e-09	6.7244e-10	9.98063e-10	1.73011e-09	3.09891e-09	0.932059	0.000100609	0.0273931	0.695292	0.704944	0.00911409	0.0181076	0.750721	8
	5	6.70267e-09	5.0057e-14	6.13254e-09	7.36501e-09	5.78296e-09	1.03107e-08	4.88452e-09	3.76746e-09	2.46464e-08	2.07284e-09	2.20893e-08	9.145e-09	1.66097e-11	7.9481e-10	1.0334e-08	1.64222e-10	0.951323	1.56602e-06	0.858271	0.000117202	0.720702	0.00189051	0.927832	7.64137e-06	10
	6	1.67883e-09	9.11001e-15	5.19444e-10	2.34076e-09	9.05955e-09	1.87052e-13	1.69796e-09	3.50596e-10	1.17713e-08	3.42235e-09	5.69713e-09	1.42784e-09	6.75522e-13	4.1052e-10	8.64009e-12	7.47119e-10	0.884315	0.000506386	0.478886	0.0572031	0.439935	0.072966	0.84637	0.00120514	8
	7	5.95038e-09	6.2799e-09	8.29857e-09	9.98005e-10	5.69138e-14	2.6683e-09	2.83522e-09	3.41851e-09	1.43327e-08	7.79928e-10	4.11176e-10	1.08763e-09	2.61163e-09	1.83063e-08	6.428e-10	1.20354e-08	0.350394	0.0425919	0.341398	0.046038	0.548728	0.00585172	0.00321381	0.861084	11
	8	2.66131e-09	8.08637e-09	1.27696e-09	2.93519e-09	6.19119e-14	6.3898e-10	4.97981e-10	9.92831e-10	6.9814e-09	3.20394e-09	5.51955e-09	1.13655e-09	4.89664e-10	3.57302e-09	7.36849e-10	2.13053e-13	0.883668	0.000515075	0.604017	0.0232395	0.865368	0.000804527	0.487701	0.0540291	13
	9	2.42949e-09	3.57789e-09	3.01578e-09	7.72037e-12	3.2939e-09	6.96451e-09	4.79173e-09	4.81381e-09	1.66384e-08	1.0129e-08	6.92412e-09	1.00763e-13	6.007e-15	2.71993e-09	2.12262e-09	5.68476e-09	0.00107626	0.950808	0.349311	0.216687	0.537455	0.0973376	0.360074	0.207941	9
	10	1.02703e-08	1.59212e-09	5.07479e-14	1.01987e-13	3.07809e-09	2.24513e-13	3.22697e-09	4.18613e-09	6.40451e-10	6.61686e-09	7.24761e-09	8.35863e-10	6.60991e-09	5.57218e-09	6.13288e-09	6.23418e-09	0.325746	0.236846	0.0858198	0.573145	0.896114	0.00419607	0.903107	0.00364095	15
	11	2.10508e-09	5.04822e-09	2.51527e-09	1.97788e-09	4.20292e-15	2.24334e-08	1.19263e-09	1.83372e-09	8.85636e-09	5.09189e-09	1.34917e-08	3.81645e-09	6.60058e-11	2.06606e-09	1.7997e-09	7.05191e-14	0.561783	0.00791421	0.159395	0.223827	0.483607	0.0175038	0.676842	0.00187286	8
	12	5.11641e-11	1.36193e-14	6.6123e-10	4.79053e-09	5.72245e-10	2.59607e-09	3.07457e-09	4.91112e-09	7.73502e-10	2.96198e-09	6.39464e-09	9.56012e-10	8.27294e-10	5.49211e-09	3.74864e-09	1.15492e-14	0.544132	0.00400184	0.211728	0.113612	0.338485	0.0369917	0.59213	0.00209991	10
	13	9.19741e-09	5.16507e-09	7.55626e-13	8.33173e-12	3.91447e-09	1.41821e-16	9.76152e-09	7.35098e-09	1.12934e-10	1.61939e-09	1.23552e-08	1.04362e-09	3.09264e-09	9.80669e-09	2.8015e-10	6.74309e-09	0.95291	6.71867e-06	0.680298	0.00621585	0.528946	0.0263867	0.730601	0.00332617	13
	14	2.35078e-09	1.19654e-09	1.34606e-09	9.06626e-10	2.59497e-15	6.20876e-16	1.33282e-09	9.79738e-09	2.68061e-09	3.61771e-09	1.48742e-08	9.02405e-10	2.39142e-09	5.6838e-09	3.02993e-10	1.83061e-09	0.802229	6.34791e-06	0.486336	0.00385201	0.357752	0.0185094	0.393224	0.0123478	11
	15	7.30587e-09	7.3582e-15	8.33061e-10	5.06999e-11	6.72293e-12	1.48255e-09	2.88409e-09	4.99591e-11	1.36082e-15	6.27211e-11	9.47773e-09	1.33673e-09	3.53516e-09	4.21778e-09	6.98611e-11	2.4632e-09	0.310486	0.151341	0.0184734	0.748277	0.262458	0.194265	0.00875795	0.825552	13
	16	6.32624e-09	1.47692e-11	3.58481e-09	2.08143e-12	1.72802e-15	4.17103e-11	5.63354e-09	3.40898e-09	4.38258e-10	1.91428e-10	1.76528e-08	3.61023e-09	2.52315e-09	8.71281e-09	1.76419e-10	6.12939e-10	0.146246	0.275434	0.833996	0.000223064	0.896103	3.32786e-05	0.0915599	0.395435	11
	17	1.88241e-08	7.14096e-16	8.51126e-10	6.11572e-10	8.83933e-12	7.05342e-10	3.18025e-09	1.26624e-08	6.74609e-09	1.03804e-09	2.31277e-09	7.41154e-10	8.55353e-10	8.01763e-09	1.13695e-08	9.02891e-10	0.862485	4.56294e-06	0.0257319	0.600622	0.521322	0.0053218	0.134375	0.217959	6
	18	1.09733e-08	9.10296e-10	1.44522e-09	7.35201e-10	3.99523e-09	2.4566e-09	4.25284e-09	6.09279e-09	1.00681e-10	6.28348e-10	7.01617e-09	1.10767e-14	5.79259e-10	7.13167e-09	6.12453e-10	1.56041e-14	0.557357	0.00830479	0.278395	0.0952984	0.858878	4.09907e-05	0.00015254	0.97125	16
	19	1.46386e-08	8.39615e-14	1.77693e-09	2.10318e-09	1.65501e-15	1.25829e-09	4.86706e-10	1.09371e-09	1.90532e-09	1.29915e-13	2.78675e-08	1.72732e-09	2.69954e-09	3.99599e-09	1.17546e-09	2.80906e-11	0.508734	0.176178	0.227206	0.416933	0.907653	0.0122576	5.31799e-07	0.999071	13
	20	1.73086e-08	1.84069e-09	1.00137e-09	1.19738e-11	1.02279e-09	1.94521e-09	3.30579e-09	4.54777e-09	3.18148e-11	2.49796e-10	7.8947e-09	7.85949e-10	2.24372e-09	3.92637e-14	5.62794e-10	1.53892e-10	0.528786	0.00736668	0.822496	4.69937e-05	0.0634462	0.429659	0.489031	0.011373	11
	21	1.37729e-08	7.34267e-12	9.06812e-11	5.05367e-15	4.15119e-10	1.3335e-09	3.85267e-09	6.42892e-09	3.51527e-09	9.61512e-10	1.24036e-08	1.08633e-09	2.34399e-09	1.73973e-09	1.16959e-11	2.56151e-11	0.477633	0.00432706	0.502574	0.00308598	0.423204	0.00863728	0.748061	3.15327e-05	10
	22	6.18026e-09	2.5689e-09	1.95606e-10	1.13822e-10	3.025e-10	2.09278e-09	4.8146e-09	6.64466e-09	4.71234e-13	1.38698e-13	1.08978e-08	1.37551e-09	3.2511e-09	6.77981e-09	2.61425e-09	2.46853e-14	0.926254	0.00869549	0.263289	0.376602	0.222528	0.422463	0.787566	0.044554	10
	23	1.10625e-08	5.19707e-09	6.43596e-10	6.53535e-09	5.6429e-14	1.0724e-09	2.04244e-15	7.5317e-09	5.73237e-09	3.85004e-09	1.31742e-08	1.88353e-13	1.64922e-10	7.6659e-09	1.14025e-09	1.73145e-10	0.162429	0.172105	0.21647	0.109129	0.222621	0.103563	0.00380594	0.841316	15
	24	8.81637e-09	2.94372e-10	1.32115e-13	7.7505e-11	1.80461e-09	1.41623e-09	5.16599e-09	6.69634e-09	8.82416e-10	3.91521e-09	7.07799e-09	1.65285e-11	1.97624e-16	1.00452e-08	3.89133e-10	2.32095e-09	0.437966	0.0265519	0.609633	0.00456147	0.21439	0.151515	0.839971	7.2823e-05	22
	25	8.97435e-09	3.03629e-15	2.26944e-09	5.00042e-11	1.4871e-14	1.47689e-09	6.92219e-10	2.53953e-15	3.76711e-11	2.91187e-09	4.62459e-09	2.64432e-09	6.22658e-09	3.21696e-09	6.15413e-11	2.85042e-16	0.986992	6.37309e-05	0.508998	0.111409	0.656251	0.0506724	0.885678	0.00510084	9
	26	6.73583e-09	6.26713e-10	9.12712e-13	1.92912e-10	2.50595e-14	1.7044e-09	3.62432e-13	6.92865e-09	1.04428e-09	8.74292e-09	9.65305e-09	6.63525e-10	2.51656e-14	8.56795e-09	1.96656e-09	1.31889e-09	0.511498	0.00184334	0.734186	2.24329e-05	0.145445	0.144976	0.903729	1.67772e-08	21
	27	6.23308e-09	5.39223e-13	1.41382e-09	1.27204e-10	5.33336e-10	1.32215e-09	3.69836e-09	2.83146e-09	9.7321e-10	3.28246e-15	1.67585e-08	9.78528e-10	2.31986e-09	4.48338e-09	6.01953e-10	1.1015e-12	0.703157	0.000341603	0.00862667	0.76281	0.462837	0.010497	0.0620658	0.411757	9
	28	8.37244e-09	8.10065e-16	2.15975e-09	8.42953e-10	2.80975e-11	6.10007e-15	1.14364e-09	5.93816e-15	2.40408e-10	8.94529e-11	2.00141e-08	2.7525e-09	4.38412e-09	8.00376e-10	1.49204e-12	3.18132e-10	0.434233	0.027438	0.946692	4.93203e-07	0.655316	0.0025347	0.0607765	0.464912	12
	29	1.07321e-08	3.04328e-10	3.08056e-16	3.16381e-09	4.57728e-10	2.16469e-09	6.66049e-10	4.90248e-13	1.13613e-13	1.03238e-09	1.15292e-08	6.35005e-10	2.98672e-10	5.91989e-09	1.96161e-09	1.66396e-16	0.0223483	0.680194	0.87552	6.92019e-05	0.709532	0.00222468	0.822678	0.000291953	8
	30	1.10855e-08	6.3438e-14	2.65984e-09	1.38818e-09	1.18953e-09	2.8311e-10	2.57139e-09	9.4559e-09	1.26728e-09	2.3094e-09	1.12795e-08	8.00054e-10	2.92584e-09	9.72443e-09	5.52662e-15	7.23572e-12	0.779737	0.000709611	0.548432	0.0142921	0.623863	0.00656382	0.0855217	0.412245	6
	31	7.68425e-09	4.46217e-10	1.63783e-15	3.12154e-10	8.71529e-14	2.02334e-09	3.84934e-09	8.77463e-09	7.33391e-10	3.27135e-14	9.27715e-09	1.60348e-09	3.87238e-10	2.12784e-09	2.49592e-11	6.65455e-10	0.68106	0.000151844	0.751893	2.84815e-05	0.145155	0.16119	0.157012	0.143695	6
	32	6.13213e-09	2.73532e-11	8.49669e-10	5.5659e-10	1.48853e-09	2.02295e-10	1.26654e-09	7.53092e-09	2.80882e-09	2.06623e-09	5.55265e-09	2.29452e-12	5.17567e-10	9.59638e-09	2.98864e-09	7.02681e-15	0.923216	1.30141e-12	0.860578	5.23334e-10	0.96446	5.75875e-16	0.923831	1.2006e-12	5
	33	5.93678e-09	2.3184e-09	1.42416e-10	9.92404e-11	9.44541e-10	1.49425e-09	3.13374e-09	4.20417e-09	3.53202e-11	9.33438e-15	1.08051e-08	2.73984e-10	6.03566e-09	5.86997e-13	4.44193e-09	1.09036e-11	0.85523	0.000356767	0.334213	0.10299	0.76286	0.00209479	0.501067	0.0328748	12
	34	1.0631e-08	2.9835e-09	1.12343e-15	1.06925e-09	2.98615e-10	5.32794e-10	3.77607e-12	2.15661e-09	2.4307e-09	6.94291e-10	4.27344e-09	1.84885e-13	3.82648e-09	1.9764e-10	3.49341e-10	1.68878e-09	0.922869	5.02643e-12	0.934587	1.04448e-12	0.128648	0.11034	0.782923	1.0052e-07	15
	35	5.02431e-09	2.92114e-11	1.71661e-09	4.24125e-09	6.95753e-15	1.89714e-09	2.96504e-09	1.33715e-08	2.97017e-09	4.95955e-09	1.13386e-08	2.34505e-09	1.96288e-09	1.0077e-08	2.70669e-09	3.10091e-10	0.196926	0.231496	0.771786	0.00182367	0.858698	0.000327231	0.752596	0.00244188	5
	36	9.05454e-09	4.99155e-16	3.32553e-10	3.6078e-12	5.99044e-10	2.39562e-09	2.10653e-09	6.90452e-09	2.23019e-12	5.35041e-09	1.19463e-08	1.95285e-09	1.46287e-09	5.90916e-09	1.95408e-09	7.71261e-13	0.766935	0.00435987	0.104221	0.43543	0.681968	0.0115465	0.0504118	0.592949	8
	37	4.89028e-09	4.32287e-15	1.97203e-11	2.22698e-09	4.85381e-10	2.29723e-09	1.50546e-09	5.94134e-09	1.21384e-10	6.49444e-15	7.60718e-09	1.38549e-09	1.49987e-09	1.72223e-09	3.05979e-09	4.67438e-10	0.882807	8.1773e-10	0.0537704	0.325243	0.524449	0.000305633	0.868394	2.33978e-09	20
	Total	3.3211e-07	6.61497e-08	8.14194e-08	6.36027e-08	6.71797e-08	1.1674e-07	1.09375e-07	1.86254e-07	1.88763e-07	9.63156e-08	3.69907e-07	1.07913e-07	1.09825e-07	1.91989e-07	6.73936e-08	6.57755e-08	0.991	<0.001	0.953	<0.001	0.983	<0.001	0.967	<0.001	366
	1	1.0655e-14	2.17876e-15	1.45096e-08	3.31543e-13	1.15396e-08	8.26674e-10	1.36096e-08	2.91959e-11	1.24538e-10	7.2568e-10	3.64711e-10	1.22454e-08	2.86915e-09	1.29212e-09	3.37825e-16	1.58406e-09
	2	1.22158e-08	1.44232e-09	4.68397e-09	2.74507e-09	9.44222e-10	1.13655e-11	6.37215e-09	1.10014e-09	2.68505e-10	1.25124e-16	2.50249e-09	3.54025e-09	2.66753e-09	1.85058e-09	6.33334e-09	7.09423e-12
	3	7.51186e-14	5.1092e-12	3.95564e-09	2.13716e-09	2.16787e-15	3.93431e-15	5.27344e-09	5.55326e-09	1.37981e-15	2.05155e-09	2.54454e-08	1.64884e-09	3.62479e-09	2.74196e-09	7.17661e-10	1.79055e-09
	4	4.10835e-09	1.60889e-09	7.2848e-14	1.59441e-09	2.51679e-11	3.08742e-09	3.37184e-15	1.7423e-09	1.37918e-12	5.14273e-09	1.7093e-08	9.28472e-12	9.26724e-10	3.36376e-09	2.98513e-09	8.95027e-11
	5	4.49685e-09	4.93947e-09	2.34308e-09	1.86233e-09	5.81911e-15	4.1733e-14	2.40114e-13	3.43555e-09	3.12932e-09	3.94913e-09	2.13042e-09	2.20571e-09	3.79481e-09	3.94233e-09	1.57599e-09	1.7459e-09
	6	6.09653e-09	4.55613e-09	8.00675e-10	3.84782e-09	1.5148e-11	1.39961e-09	1.23412e-09	6.14597e-09	3.99974e-10	3.99236e-09	7.09102e-09	1.73455e-10	2.66255e-09	1.678e-12	1.84233e-14	1.70952e-09
	7	1.96797e-09	6.31787e-10	8.01145e-10	2.95935e-09	2.01108e-09	3.2521e-15	4.09967e-09	2.63273e-09	2.26902e-14	1.28933e-09	3.94364e-09	1.00002e-09	3.13877e-10	9.77417e-09	1.44737e-10	2.40708e-09
	8	4.3015e-09	6.69628e-10	4.62806e-11	8.04099e-09	1.55288e-10	1.41668e-11	4.15244e-14	7.93451e-09	4.79192e-09	5.1471e-15	1.3187e-08	5.04707e-10	8.71154e-15	7.44677e-09	2.38933e-10	4.68036e-09
	9	1.93437e-09	6.43696e-10	5.89346e-10	2.41401e-09	6.07745e-14	3.02489e-09	3.48375e-09	2.59283e-09	9.4449e-14	7.43346e-11	4.52743e-09	1.38173e-09	2.01529e-09	3.96557e-09	3.35138e-13	5.75288e-15
	10	3.77243e-09	1.27454e-09	1.15101e-10	1.46831e-13	2.2655e-09	1.08746e-14	4.54251e-09	3.65572e-09	6.19826e-10	2.37129e-09	8.06624e-09	5.43042e-10	6.34644e-09	7.22714e-11	1.46493e-09	3.22087e-09
	11	5.02252e-09	1.81671e-09	1.08886e-09	5.04674e-09	4.10295e-09	1.06073e-09	5.26927e-09	2.21965e-09	1.77152e-09	6.53189e-10	1.00967e-08	2.73009e-15	1.5438e-10	3.96708e-09	9.78153e-14	6.50516e-10
	12	7.02318e-09	7.18418e-15	3.15902e-09	3.44853e-10	2.08273e-09	4.29258e-10	1.09519e-09	6.91294e-09	1.04067e-09	2.25152e-09	1.01931e-08	2.03334e-09	4.11543e-14	9.94241e-09	2.52401e-11	7.21418e-16
	13	6.4353e-09	3.55714e-10	1.14324e-12	4.77625e-09	4.04757e-14	3.17179e-09	3.39905e-09	9.89357e-09	1.97563e-10	2.00144e-09	1.36423e-09	1.88146e-09	3.4409e-10	5.10233e-09	1.75922e-09	3.07247e-13
	14	5.5181e-09	9.50646e-11	2.08546e-09	1.07396e-10	1.63921e-09	2.53569e-14	1.36564e-09	3.73441e-08	5.51296e-09	3.35668e-13	7.27513e-09	1.21368e-09	7.25148e-09	2.49605e-09	3.25405e-10	1.75913e-09
	15	7.5607e-09	1.037e-09	3.01002e-09	1.22575e-09	2.34419e-10	4.25645e-10	1.8331e-10	5.86002e-09	2.7315e-11	3.49784e-09	1.0101e-08	7.09555e-10	1.90108e-09	2.22416e-15	5.90746e-10	4.62028e-13
	16	8.34833e-09	6.64777e-12	1.31751e-14	5.19086e-10	3.45668e-09	4.00132e-09	4.03636e-09	6.79781e-09	1.2428e-09	9.92038e-10	1.13546e-08	8.78252e-10	3.36509e-10	1.21016e-08	5.19563e-10	1.77689e-13
	17	3.78534e-09	1.63349e-09	2.2101e-09	5.72717e-09	4.87712e-10	2.72102e-12	3.08755e-11	4.93081e-09	1.32672e-15	2.10757e-09	1.02786e-08	6.99813e-10	7.55333e-10	7.13019e-09	2.9928e-09	1.03155e-13
	18	1.5898e-08	3.03338e-09	8.66882e-10	1.44589e-09	1.17046e-12	1.72773e-15	2.21955e-09	4.08029e-09	2.87033e-09	1.26632e-11	1.35508e-08	7.94543e-10	3.11936e-10	2.71848e-09	4.10013e-13	1.82727e-09
	19	1.3628e-08	3.19703e-09	5.5233e-15	8.99677e-10	3.50958e-15	1.99834e-09	1.85398e-09	4.90471e-09	4.93194e-09	3.45268e-09	6.65643e-09	1.58961e-15	2.90831e-09	7.76446e-09	3.47345e-09	1.19133e-10
	20	7.83712e-09	1.35307e-09	1.12093e-10	3.7097e-13	4.57266e-14	2.82822e-09	4.48545e-09	4.23037e-09	1.29087e-10	1.27402e-14	9.26947e-09	1.00985e-09	1.79662e-09	3.8885e-09	1.75623e-09	1.30888e-10
	21	2.0088e-08	1.58565e-10	3.13831e-09	8.53683e-09	4.88018e-10	8.8188e-11	6.76284e-14	2.21932e-09	2.4167e-11	2.86123e-10	1.48807e-08	1.84678e-09	4.06011e-09	2.19808e-08	1.59757e-09	6.24633e-12
	22	5.24891e-09	5.52896e-10	1.58985e-09	9.3e-11	4.49978e-10	1.69468e-09	3.51967e-10	2.61696e-09	1.63307e-09	2.18841e-09	5.29675e-09	3.89747e-11	3.51998e-10	6.23748e-09	4.10396e-09	1.43322e-13
	23	1.28297e-08	4.19721e-09	1.30175e-16	9.21167e-15	2.47509e-10	1.46613e-12	9.05933e-10	1.95256e-09	3.07469e-09	1.74954e-09	1.04905e-08	2.05307e-10	2.792e-09	4.7796e-09	1.61172e-16	3.43399e-09
	24	9.19438e-09	5.03162e-13	1.14517e-09	7.4983e-10	2.31782e-09	2.01313e-09	4.22259e-10	1.41147e-09	4.41923e-14	1.47118e-09	1.28212e-08	5.7624e-10	4.50485e-09	1.0736e-08	4.46231e-09	4.16254e-10
	25	3.52582e-09	2.61917e-09	5.08002e-12	7.99918e-10	7.74187e-14	2.2792e-09	2.57846e-09	1.90355e-09	8.92966e-17	8.84798e-10	6.79011e-09	7.39747e-10	1.37695e-09	3.79934e-09	5.77778e-10	7.74111e-17
	26	5.79997e-09	4.12152e-09	1.36585e-16	3.33842e-09	3.58264e-10	1.17004e-09	2.05527e-13	8.64245e-09	1.34847e-09	1.51259e-09	1.45044e-08	1.73783e-10	3.26321e-09	2.0131e-09	6.78568e-09	6.36424e-11
	27	1.15155e-08	2.24718e-11	2.92146e-16	8.1387e-12	5.99997e-10	4.51504e-10	1.52205e-09	3.60202e-09	5.87812e-09	1.31954e-09	7.52867e-09	6.85569e-10	7.37701e-10	2.41707e-14	6.53276e-10	2.23168e-10
	28	6.25819e-09	3.37877e-10	5.22197e-10	5.02411e-10	2.29985e-09	6.75348e-10	2.563e-09	2.68054e-14	2.42791e-09	2.18257e-09	5.76607e-09	2.88026e-13	2.29066e-09	4.77129e-09	3.88066e-10	5.76061e-15
	29	3.78345e-09	4.42157e-14	1.17214e-09	1.63553e-09	3.947e-09	7.74085e-10	5.16866e-09	1.21733e-08	7.14246e-11	2.22514e-09	9.6675e-10	6.41993e-09	3.05819e-09	2.73931e-09	1.36942e-09	1.41483e-13
	30	6.55383e-09	4.13424e-15	1.91172e-10	2.34733e-09	3.00111e-15	2.73834e-09	3.13346e-09	3.42489e-09	7.32286e-10	1.82609e-09	1.98328e-09	2.26118e-09	1.11326e-09	3.28753e-09	3.80972e-09	1.39517e-14
	31	5.45955e-12	6.97757e-10	2.1438e-09	6.85957e-13	2.91963e-09	1.56985e-15	1.03554e-11	8.76103e-09	1.84854e-11	9.26259e-10	1.04951e-08	7.22383e-10	2.80641e-09	6.99633e-09	2.53935e-10	2.47849e-09
	32	3.67528e-09	9.90551e-10	1.00031e-09	2.43955e-11	5.03426e-09	1.6435e-09	5.7762e-09	2.98365e-09	2.00622e-09	1.07124e-09	4.92205e-12	6.16201e-13	1.58545e-11	4.60956e-09	3.99325e-11	7.81244e-10
	Total	2.08429e-07	4.19983e-08	5.12865e-08	6.37313e-08	4.76234e-08	3.58117e-08	8.49868e-08	1.71688e-07	4.42747e-08	5.22092e-08	2.6602e-07	4.61437e-08	6.73521e-08	1.61513e-07	4.89459e-08	2.91263e-08	0.986	<0.001	0.918	<0.001	0.982	<0.001	0.932	<0.001	365
* Initial value of model (I): 0.00000000264
